# Supplementary material for: 4-Cyclo­propyl-1-(6′-de­oxy-1′,2′-O-iso­propyl­idene-α-d-gluco­furanos­yl)-1H-1,2,3-triazole
Source: Acta Crystallogr Sect E Struct Rep Online. 2013 Aug 7;69(Pt 9):o1386. doi: 10.1107/S1600536813021351 (PMC3884407; doi:10.1107/S1600536813021351)
Supplement: Supplementary file 1 [file e-69-o1386-sup1.cif]

##############################################################################
#                                                                            #
# This CIF contains the data in a paper accepted for publication in          #
# Acta Crystallographica Section E. It conforms to the requirements of       #
# Notes for Authors for Acta Crystallographica Section E, and has been       #
# peer reviewed under the auspices of the IUCr Commission on Journals.       #
#                                                                            #
# Full details of the Crystallographic Information File format               #
# are given in the paper "The Crystallographic Information File (CIF):       #
# a New Standard Archive File for Crystallography" by S. R. Hall, F. H.      #
# Allen and I. D. Brown [Acta Cryst. (1991), A47, 655-685].                  #
#                                                                            #
# The current version of the core CIF dictionary is obtainable from          #
# ftp://ftp.iucr.org/pub/cif_core.dic.                                       #
#                                                                            #
# Software is freely available for graphical display of the structure(s)     #
# in this CIF. For information consult the CIF software page                 #
# http://www.iucr.org/resources/cif/software.                                #
#                                                                            #
# This file may be used for bona fide research purposes within the           #
# scientific community so long as proper attribution is given to the journal # 
# article from which it was obtained.                                        #
#                                                                            #
##############################################################################
data_I
_audit_creation_method
;
  Olex2 1.2
  (compiled Apr 23 2013 17:54:37, GUI svn.r4466)
;
_publ_contact_author_name     'Prof. Hongmin Liu'
_publ_contact_author_address
;  New Drug Reseach & Development Center
   Zhengzhou Univresity
   Zhengzhou 450001
   People's Republic of China
;
_publ_contact_author_email     zqr409@163.com
_publ_contact_author_phone     86-371-67781739
_chemical_name_systematic
;\
4-Cyclopropyl-1-(6'-Deoxy-1',2'-<i>O</i>-isopropylidene-\a-<i>D</i>-\
glucofuranosyl)-1<i>H</i>-1,2,3-triazole
;
_chemical_name_common     ?
_chemical_formula_moiety     'C14 H21 N3 O5'
_chemical_formula_sum     'C14 H21 N3 O5'
_chemical_formula_iupac     'C14 H21 N3 O5'
_chemical_formula_weight     311.34
_chemical_melting_point     ?
_chemical_melting_point_gt     389
_chemical_melting_point_lt     391
_space_group_crystal_system     orthorhombic
_space_group_name_H-M_alt     'P 21 21 21'
_space_group_name_Hall     'P 2ac 2ab'
loop_
    _space_group_symop_id
    _space_group_symop_operation_xyz
    1 'x, y, z'
    2 '-x+1/2, -y, z+1/2'
    3 '-x, y+1/2, -z+1/2'
    4 'x+1/2, -y+1/2, -z'
_cell_length_a     8.5905(3)
_cell_length_b     8.7215(3)
_cell_length_c     20.7373(7)
_cell_angle_alpha     90.00
_cell_angle_beta     90.00
_cell_angle_gamma     90.00
_cell_volume     1553.68(9)
_cell_formula_units_Z     4
_cell_measurement_reflns_used     2697
_cell_measurement_theta_min     4.2604
_cell_measurement_theta_max     66.9494
_cell_measurement_temperature     291(2)
_exptl_crystal_description     PRISMATIC
_exptl_crystal_colour     colourless
_exptl_crystal_size_max     0.22
_exptl_crystal_size_mid     0.2
_exptl_crystal_size_min     0.18
_exptl_crystal_density_diffrn     1.331
_exptl_crystal_density_meas     ?
_exptl_crystal_density_method     'not measured'
_exptl_crystal_F_000     664
_exptl_absorpt_coefficient_mu     0.853
_exptl_absorpt_correction_type     multi-scan
_exptl_absorpt_process_details     '(SADABS; Bruker, 2004)'
_exptl_absorpt_correction_T_min     0.8346
_exptl_absorpt_correction_T_max     0.8617
_exptl_special_details     ?
_diffrn_ambient_temperature     291.15
_diffrn_radiation_type     'CuK\a'
_diffrn_radiation_wavelength     1.54178
_diffrn_radiation_monochromator     'graphite'
_diffrn_measurement_device_type     'Bruker MWPC'
_diffrn_measurement_method     'phi and omega scans'
_diffrn_detector_area_resol_mean     0
_diffrn_reflns_number     5692
_diffrn_reflns_av_R_equivalents     0.0275
_diffrn_reflns_theta_min     4.26
_diffrn_reflns_theta_max     67.06
_diffrn_reflns_theta_full     67.06
_diffrn_measured_fraction_theta_max     1.000
_diffrn_measured_fraction_theta_full     1.000
_diffrn_reflns_limit_h_min     -10
_diffrn_reflns_limit_h_max     6
_diffrn_reflns_limit_k_min     -6
_diffrn_reflns_limit_k_max     10
_diffrn_reflns_limit_l_min     -24
_diffrn_reflns_limit_l_max     22
_diffrn_standards_number     0
_diffrn_standards_interval_count     0
_diffrn_standards_interval_time     0
_diffrn_standards_decay_%     0
_refine_special_details
;
Refinement of <i>F</i>^2^ against ALL reflections. The weighted <i>R</i>-factor
<i>wR</i> and goodness of fit <i>S</i> are based on <i>F</i>^2^, conventional
<i>R</i>-factors <i>R</i> are based on <i>F</i>, with <i>F</i> set to zero for
negative <i>F</i>^2^. The threshold expression of <i>F</i>^2^ >
\s(<i>F</i>^2^) is used only for calculating <i>R</i>-factors(gt) <i>etc</i>.
and is not relevant to the choice of reflections for refinement.
<i>R</i>-factors based on <i>F</i>^2^ are statistically about twice as large
as those based on <i>F</i>, and <i>R</i>- factors based on ALL data will be
even larger.
;
_reflns_number_total     2778
_reflns_number_gt     2503
_reflns_threshold_expression     I>2\s(I)
_refine_ls_structure_factor_coef     Fsqd
_refine_ls_matrix_type     full
_refine_ls_R_factor_all     0.0467
_refine_ls_R_factor_gt     0.0415
_refine_ls_wR_factor_gt     0.1076
_refine_ls_wR_factor_ref     0.1127
_refine_ls_goodness_of_fit_ref     1.057
_refine_ls_restrained_S_all     1.057
_refine_ls_number_reflns     2778
_refine_ls_number_parameters     220
_refine_ls_number_restraints     2
_refine_ls_hydrogen_treatment     mixed
_refine_ls_weighting_scheme     calc
_refine_ls_weighting_details
         'calc w=1/[\s^2^(Fo^2^)+(0.0567P)^2^+0.1063P] where P=(Fo^2^+2Fc^2^)/3'
_atom_sites_solution_hydrogens     geom
_atom_sites_solution_primary     direct
_atom_sites_solution_secondary     difmap
_refine_ls_shift/su_max     0.000
_refine_ls_shift/su_mean     0.000
_refine_diff_density_max     0.253
_refine_diff_density_min     -0.199
_refine_ls_extinction_method     SHELXL
_refine_ls_extinction_coef     0.0020(3)
_refine_ls_extinction_expression
                                  'Fc^*^=kFc[1+0.001xFc^2^\l^3^/sin(2\q)]^-1/4^'
_refine_ls_abs_structure_details     none
loop_
    _atom_type_symbol
    _atom_type_description
    _atom_type_scat_dispersion_real
    _atom_type_scat_dispersion_imag
    _atom_type_scat_source
    'C' 'C' 0.0181 0.0091
                         'International Tables Vol C Tables 4.2.6.8 and 6.1.1.4'
    'H' 'H' 0.0000 0.0000
                         'International Tables Vol C Tables 4.2.6.8 and 6.1.1.4'
    'N' 'N' 0.0311 0.0180
                         'International Tables Vol C Tables 4.2.6.8 and 6.1.1.4'
    'O' 'O' 0.0492 0.0322
                         'International Tables Vol C Tables 4.2.6.8 and 6.1.1.4'
_computing_data_collection     'FRAMBO (Bruker, 2004)'
_computing_cell_refinement     'SAINT (Bruker, 2004)'
_computing_data_reduction     'SAINT (Bruker, 2004)'
_computing_structure_solution     'SHELXS-97 (Sheldrick, 2008)'
_computing_structure_refinement     'SHELXL-97 (Sheldrick, 2008)'
_computing_molecular_graphics     'OLEX2 (Dolomanov <i>et al.</i>, 2009)'
_computing_publication_material     'OLEX2 (Dolomanov <i>et al.</i>, 2009)'
loop_
    _atom_site_type_symbol
    _atom_site_label
    _atom_site_fract_x
    _atom_site_fract_y
    _atom_site_fract_z
    _atom_site_U_iso_or_equiv
    _atom_site_adp_type
    _atom_site_calc_flag
    _atom_site_refinement_flags
    _atom_site_occupancy
    _atom_site_symmetry_multiplicity
    _atom_site_disorder_assembly
    _atom_site_disorder_group
    O O1 -0.0805(2) 0.9329(2) 0.39252(9) 0.0556(5) Uani d . 1 1 . .
    O O2 0.0625(2) 1.0684(2) 0.31968(8) 0.0541(5) Uani d . 1 1 . .
    O O3 0.2108(2) 1.32136(18) 0.44356(9) 0.0487(4) Uani d D 1 1 . .
    O O4 0.12445(19) 0.99779(18) 0.46166(8) 0.0470(4) Uani d . 1 1 . .
    O O5 0.5249(2) 1.1144(2) 0.44763(9) 0.0517(4) Uani d D 1 1 . .
    N N1 0.4448(2) 0.7779(2) 0.46218(9) 0.0395(4) Uani d . 1 1 . .
    N N2 0.3396(2) 0.6662(2) 0.45796(11) 0.0461(5) Uani d . 1 1 . .
    N N3 0.3860(3) 0.5760(2) 0.41084(11) 0.0536(5) Uani d . 1 1 A .
    C C1 -0.0064(3) 1.0493(3) 0.42728(12) 0.0427(5) Uani d . 1 1 . .
    H H1 -0.0800 1.1009 0.4561 0.051 Uiso calc R 1 1 . .
    C C2 0.0544(3) 1.1602(3) 0.37614(12) 0.0458(5) Uani d . 1 1 . .
    H H2 -0.0119 1.2508 0.3708 0.055 Uiso calc R 1 1 . .
    C C3 0.2187(3) 1.1997(3) 0.39848(11) 0.0398(5) Uani d . 1 1 . .
    H H3A 0.2871 1.2245 0.3621 0.048 Uiso calc R 1 1 . .
    C C4 0.2639(2) 1.0486(2) 0.43038(11) 0.0378(5) Uani d . 1 1 . .
    H H4 0.2922 0.9745 0.3968 0.045 Uiso calc R 1 1 . .
    C C5 0.3927(2) 1.0555(2) 0.47975(11) 0.0401(5) Uani d . 1 1 . .
    H H5A 0.3625 1.1273 0.5139 0.048 Uiso calc R 1 1 . .
    C C6 0.4246(3) 0.8990(3) 0.51006(11) 0.0427(5) Uani d . 1 1 . .
    H H6A 0.5179 0.9056 0.5363 0.051 Uiso calc R 1 1 . .
    H H6B 0.3387 0.8723 0.5382 0.051 Uiso calc R 1 1 . .
    C C7 0.5573(3) 0.7605(3) 0.41813(13) 0.0486(6) Uani d . 1 1 A .
    H H7 0.6429 0.8238 0.4115 0.058 Uiso calc R 1 1 . .
    C C8 0.5199(4) 0.6308(3) 0.38513(14) 0.0560(7) Uani d . 1 1 . .
    C C9 0.6279(7) 0.5539(8) 0.3376(4) 0.0575(13) Uani d P 0.576(5) 1 A 1
    H H9 0.7207 0.6118 0.3247 0.069 Uiso calc PR 0.576(5) 1 A 1
    C C10 0.5544(9) 0.4602(11) 0.2880(4) 0.0937(19) Uani d P 0.576(5) 1 A 1
    H H10A 0.4419 0.4512 0.2890 0.112 Uiso calc PR 0.576(5) 1 A 1
    H H10B 0.5990 0.4632 0.2450 0.112 Uiso calc PR 0.576(5) 1 A 1
    C C11 0.6422(10) 0.3805(10) 0.3380(4) 0.076(2) Uani d P 0.576(5) 1 A 1
    H H11A 0.7418 0.3361 0.3262 0.091 Uiso calc PR 0.576(5) 1 A 1
    H H11B 0.5842 0.3241 0.3703 0.091 Uiso calc PR 0.576(5) 1 A 1
    C C12 -0.0353(3) 0.9372(3) 0.32677(12) 0.0537(6) Uani d . 1 1 . .
    C C13 0.0573(5) 0.7939(4) 0.31160(18) 0.0822(10) Uani d . 1 1 . .
    H H13A 0.1480 0.7901 0.3386 0.123 Uiso calc R 1 1 . .
    H H13B 0.0886 0.7957 0.2672 0.123 Uiso calc R 1 1 . .
    H H13C -0.0060 0.7051 0.3194 0.123 Uiso calc R 1 1 . .
    C C14 -0.1795(4) 0.9543(5) 0.28580(19) 0.0976(14) Uani d . 1 1 . .
    H H14A -0.2461 0.8672 0.2922 0.146 Uiso calc R 1 1 . .
    H H14B -0.1503 0.9606 0.2412 0.146 Uiso calc R 1 1 . .
    H H14C -0.2338 1.0460 0.2980 0.146 Uiso calc R 1 1 . .
    C C9A 0.5637(10) 0.5566(12) 0.3225(5) 0.0575(13) Uani d P 0.424(5) 1 A 2
    H H9A 0.5328 0.6124 0.2835 0.069 Uiso calc PR 0.424(5) 1 A 2
    C C10A 0.7242(11) 0.4953(13) 0.3224(5) 0.0937(19) Uani d P 0.424(5) 1 A 2
    H H10C 0.7798 0.4917 0.3631 0.112 Uiso calc PR 0.424(5) 1 A 2
    H H10D 0.7883 0.5136 0.2847 0.112 Uiso calc PR 0.424(5) 1 A 2
    C C11A 0.5835(14) 0.3960(15) 0.3149(7) 0.076(2) Uani d P 0.424(5) 1 A 2
    H H11C 0.5634 0.3524 0.2727 0.091 Uiso calc PR 0.424(5) 1 A 2
    H H11D 0.5550 0.3307 0.3509 0.091 Uiso calc PR 0.424(5) 1 A 2
    H H5 0.591(3) 1.141(4) 0.4739(12) 0.059(9) Uiso d D 1 1 . .
    H H3 0.266(3) 1.393(3) 0.4302(14) 0.058(8) Uiso d D 1 1 . .
loop_
    _atom_site_aniso_label
    _atom_site_aniso_U_11
    _atom_site_aniso_U_22
    _atom_site_aniso_U_33
    _atom_site_aniso_U_12
    _atom_site_aniso_U_13
    _atom_site_aniso_U_23
    O1 0.0553(10) 0.0571(10) 0.0543(9) -0.0242(9) 0.0018(8) 0.0009(8)
    O2 0.0620(11) 0.0563(10) 0.0439(8) -0.0223(9) -0.0041(8) 0.0044(8)
    O3 0.0526(9) 0.0281(7) 0.0655(11) -0.0076(7) 0.0121(8) -0.0079(7)
    O4 0.0394(8) 0.0445(8) 0.0573(9) -0.0097(7) -0.0010(7) 0.0133(7)
    O5 0.0420(9) 0.0476(9) 0.0654(11) -0.0149(7) -0.0044(8) 0.0029(8)
    N1 0.0358(9) 0.0308(8) 0.0521(10) -0.0021(7) -0.0022(8) 0.0047(8)
    N2 0.0431(10) 0.0332(9) 0.0621(11) -0.0064(8) 0.0011(9) 0.0018(9)
    N3 0.0657(13) 0.0322(9) 0.0628(12) -0.0073(10) 0.0019(10) -0.0037(9)
    C1 0.0357(10) 0.0382(11) 0.0542(12) -0.0002(9) 0.0036(10) -0.0022(10)
    C2 0.0435(12) 0.0362(11) 0.0579(14) 0.0003(10) -0.0021(10) 0.0052(10)
    C3 0.0414(11) 0.0291(10) 0.0488(12) -0.0028(9) 0.0066(10) -0.0005(9)
    C4 0.0369(10) 0.0283(10) 0.0483(11) -0.0003(8) 0.0021(9) -0.0038(9)
    C5 0.0384(11) 0.0320(10) 0.0498(11) -0.0040(9) -0.0006(9) -0.0061(9)
    C6 0.0415(12) 0.0397(11) 0.0470(11) -0.0034(9) -0.0059(9) 0.0011(10)
    C7 0.0426(12) 0.0357(11) 0.0676(15) -0.0003(10) 0.0094(11) 0.0072(10)
    C8 0.0673(17) 0.0349(11) 0.0658(15) 0.0006(11) 0.0148(13) 0.0022(11)
    C9 0.049(4) 0.0495(16) 0.074(4) 0.001(3) 0.006(3) -0.003(2)
    C10 0.074(3) 0.127(5) 0.080(3) 0.012(4) 0.000(3) -0.046(4)
    C11 0.089(6) 0.047(2) 0.091(6) 0.017(4) 0.022(4) -0.001(4)
    C12 0.0585(15) 0.0525(14) 0.0502(12) -0.0192(12) -0.0062(12) 0.0014(12)
    C13 0.091(2) 0.0624(19) 0.093(2) -0.0184(18) 0.019(2) -0.0190(18)
    C14 0.092(3) 0.107(3) 0.093(2) -0.047(2) -0.042(2) 0.038(2)
    C9A 0.049(4) 0.0495(16) 0.074(4) 0.001(3) 0.006(3) -0.003(2)
    C10A 0.074(3) 0.127(5) 0.080(3) 0.012(4) 0.000(3) -0.046(4)
    C11A 0.089(6) 0.047(2) 0.091(6) 0.017(4) 0.022(4) -0.001(4)
_geom_special_details
;
All e.s.d.'s (except the e.s.d. in the dihedral angle between two l.s. planes)
are estimated using the full covariance matrix. The cell e.s.d.'s are taken
into account individually in the estimation of e.s.d.'s in distances, angles
and torsion angles; correlations between e.s.d.'s in cell parameters are only
used when they are defined by crystal symmetry. An approximate (isotropic)
treatment of cell e.s.d.'s is used for estimating e.s.d.'s involving l.s.
planes.
;
loop_
    _geom_bond_atom_site_label_1
    _geom_bond_atom_site_label_2
    _geom_bond_site_symmetry_2
    _geom_bond_distance
    _geom_bond_publ_flag
    O1 C1 . 1.399(3) ?
    O1 C12 . 1.418(3) ?
    O2 C2 . 1.420(3) ?
    O2 C12 . 1.428(3) ?
    O3 C3 . 1.416(3) ?
    O3 H3 . 0.829(18) ?
    O4 C1 . 1.405(3) ?
    O4 C4 . 1.432(3) ?
    O5 C5 . 1.413(3) ?
    O5 H5 . 0.821(18) ?
    N1 N2 . 1.332(3) ?
    N1 C6 . 1.460(3) ?
    N1 C7 . 1.338(3) ?
    N2 N3 . 1.316(3) ?
    N3 C8 . 1.355(4) ?
    C1 H1 . 0.9800 ?
    C1 C2 . 1.527(3) ?
    C2 H2 . 0.9800 ?
    C2 C3 . 1.525(3) ?
    C3 H3A . 0.9800 ?
    C3 C4 . 1.525(3) ?
    C4 H4 . 0.9800 ?
    C4 C5 . 1.509(3) ?
    C5 H5A . 0.9800 ?
    C5 C6 . 1.528(3) ?
    C6 H6A . 0.9700 ?
    C6 H6B . 0.9700 ?
    C7 H7 . 0.9300 ?
    C7 C8 . 1.361(4) ?
    C8 C9 . 1.511(8) ?
    C8 C9A . 1.499(12) ?
    C9 H9 . 0.9800 ?
    C9 C10 . 1.459(10) ?
    C9 C11 . 1.517(11) ?
    C10 H10A . 0.9700 ?
    C10 H10B . 0.9700 ?
    C10 C11 . 1.458(11) ?
    C11 H11A . 0.9700 ?
    C11 H11B . 0.9700 ?
    C12 C13 . 1.514(4) ?
    C12 C14 . 1.509(4) ?
    C13 H13A . 0.9600 ?
    C13 H13B . 0.9600 ?
    C13 H13C . 0.9600 ?
    C14 H14A . 0.9600 ?
    C14 H14B . 0.9600 ?
    C14 H14C . 0.9600 ?
    C9A H9A . 0.9800 ?
    C9A C10A . 1.479(12) ?
    C9A C11A . 1.420(17) ?
    C10A H10C . 0.9700 ?
    C10A H10D . 0.9700 ?
    C10A C11A . 1.495(18) ?
    C11A H11C . 0.9700 ?
    C11A H11D . 0.9700 ?
loop_
    _geom_angle_atom_site_label_1
    _geom_angle_atom_site_label_2
    _geom_angle_atom_site_label_3
    _geom_angle_site_symmetry_1
    _geom_angle_site_symmetry_3
    _geom_angle
    _geom_angle_publ_flag
    C1 O1 C12 . . 110.60(18) ?
    C2 O2 C12 . . 109.78(18) ?
    C3 O3 H3 . . 108(2) ?
    C1 O4 C4 . . 109.89(16) ?
    C5 O5 H5 . . 110(2) ?
    N2 N1 C6 . . 119.59(19) ?
    N2 N1 C7 . . 111.23(19) ?
    C7 N1 C6 . . 129.17(19) ?
    N3 N2 N1 . . 106.30(19) ?
    N2 N3 C8 . . 109.8(2) ?
    O1 C1 O4 . . 113.18(19) ?
    O1 C1 H1 . . 110.7 ?
    O1 C1 C2 . . 104.92(19) ?
    O4 C1 H1 . . 110.7 ?
    O4 C1 C2 . . 106.35(17) ?
    C2 C1 H1 . . 110.7 ?
    O2 C2 C1 . . 103.44(18) ?
    O2 C2 H2 . . 112.9 ?
    O2 C2 C3 . . 109.4(2) ?
    C1 C2 H2 . . 112.9 ?
    C3 C2 C1 . . 104.40(18) ?
    C3 C2 H2 . . 112.9 ?
    O3 C3 C2 . . 109.04(18) ?
    O3 C3 H3A . . 111.8 ?
    O3 C3 C4 . . 111.92(19) ?
    C2 C3 H3A . . 111.8 ?
    C2 C3 C4 . . 99.90(17) ?
    C4 C3 H3A . . 111.8 ?
    O4 C4 C3 . . 104.53(17) ?
    O4 C4 H4 . . 109.0 ?
    O4 C4 C5 . . 108.58(18) ?
    C3 C4 H4 . . 109.0 ?
    C5 C4 C3 . . 116.50(18) ?
    C5 C4 H4 . . 109.0 ?
    O5 C5 C4 . . 106.52(18) ?
    O5 C5 H5A . . 108.7 ?
    O5 C5 C6 . . 111.98(18) ?
    C4 C5 H5A . . 108.7 ?
    C4 C5 C6 . . 112.02(17) ?
    C6 C5 H5A . . 108.7 ?
    N1 C6 C5 . . 112.82(18) ?
    N1 C6 H6A . . 109.0 ?
    N1 C6 H6B . . 109.0 ?
    C5 C6 H6A . . 109.0 ?
    C5 C6 H6B . . 109.0 ?
    H6A C6 H6B . . 107.8 ?
    N1 C7 H7 . . 127.3 ?
    N1 C7 C8 . . 105.5(2) ?
    C8 C7 H7 . . 127.3 ?
    N3 C8 C7 . . 107.2(2) ?
    N3 C8 C9 . . 128.4(3) ?
    N3 C8 C9A . . 113.7(4) ?
    C7 C8 C9 . . 123.5(4) ?
    C7 C8 C9A . . 137.3(4) ?
    C9A C8 C9 . . 24.4(3) ?
    C8 C9 H9 . . 116.7 ?
    C8 C9 C11 . . 119.2(6) ?
    C10 C9 C8 . . 116.3(5) ?
    C10 C9 H9 . . 116.7 ?
    C10 C9 C11 . . 58.6(5) ?
    C11 C9 H9 . . 116.7 ?
    C9 C10 H10A . . 117.5 ?
    C9 C10 H10B . . 117.5 ?
    H10A C10 H10B . . 114.6 ?
    C11 C10 C9 . . 62.7(5) ?
    C11 C10 H10A . . 117.5 ?
    C11 C10 H10B . . 117.5 ?
    C9 C11 H11A . . 117.9 ?
    C9 C11 H11B . . 117.9 ?
    C10 C11 C9 . . 58.7(5) ?
    C10 C11 H11A . . 117.9 ?
    C10 C11 H11B . . 117.9 ?
    H11A C11 H11B . . 115.1 ?
    O1 C12 O2 . . 106.32(19) ?
    O1 C12 C13 . . 108.8(3) ?
    O1 C12 C14 . . 108.6(3) ?
    O2 C12 C13 . . 109.3(2) ?
    O2 C12 C14 . . 110.2(3) ?
    C14 C12 C13 . . 113.3(3) ?
    C12 C13 H13A . . 109.5 ?
    C12 C13 H13B . . 109.5 ?
    C12 C13 H13C . . 109.5 ?
    H13A C13 H13B . . 109.5 ?
    H13A C13 H13C . . 109.5 ?
    H13B C13 H13C . . 109.5 ?
    C12 C14 H14A . . 109.5 ?
    C12 C14 H14B . . 109.5 ?
    C12 C14 H14C . . 109.5 ?
    H14A C14 H14B . . 109.5 ?
    H14A C14 H14C . . 109.5 ?
    H14B C14 H14C . . 109.5 ?
    C8 C9A H9A . . 115.6 ?
    C10A C9A C8 . . 113.0(7) ?
    C10A C9A H9A . . 115.6 ?
    C11A C9A C8 . . 123.5(10) ?
    C11A C9A H9A . . 115.6 ?
    C11A C9A C10A . . 62.1(8) ?
    C9A C10A H10C . . 118.1 ?
    C9A C10A H10D . . 118.1 ?
    C9A C10A C11A . . 57.0(7) ?
    H10C C10A H10D . . 115.3 ?
    C11A C10A H10C . . 118.1 ?
    C11A C10A H10D . . 118.1 ?
    C9A C11A C10A . . 60.9(7) ?
    C9A C11A H11C . . 117.7 ?
    C9A C11A H11D . . 117.7 ?
    C10A C11A H11C . . 117.7 ?
    C10A C11A H11D . . 117.7 ?
    H11C C11A H11D . . 114.8 ?
loop_
    _geom_torsion_atom_site_label_1
    _geom_torsion_atom_site_label_2
    _geom_torsion_atom_site_label_3
    _geom_torsion_atom_site_label_4
    _geom_torsion_site_symmetry_1
    _geom_torsion_site_symmetry_2
    _geom_torsion_site_symmetry_3
    _geom_torsion_site_symmetry_4
    _geom_torsion
    _geom_torsion_publ_flag
    O1 C1 C2 O2 . . . . -21.9(2) ?
    O1 C1 C2 C3 . . . . -136.45(19) ?
    O2 C2 C3 O3 . . . . 164.93(18) ?
    O2 C2 C3 C4 . . . . -77.6(2) ?
    O3 C3 C4 O4 . . . . 77.1(2) ?
    O3 C3 C4 C5 . . . . -42.7(3) ?
    O4 C1 C2 O2 . . . . 98.2(2) ?
    O4 C1 C2 C3 . . . . -16.3(2) ?
    O4 C4 C5 O5 . . . . -176.68(17) ?
    O4 C4 C5 C6 . . . . 60.6(2) ?
    O5 C5 C6 N1 . . . . -69.6(2) ?
    N1 N2 N3 C8 . . . . -0.2(3) ?
    N1 C7 C8 N3 . . . . 0.1(3) ?
    N1 C7 C8 C9 . . . . -170.2(4) ?
    N1 C7 C8 C9A . . . . 163.2(6) ?
    N2 N1 C6 C5 . . . . -113.0(2) ?
    N2 N1 C7 C8 . . . . -0.2(3) ?
    N2 N3 C8 C7 . . . . 0.1(3) ?
    N2 N3 C8 C9 . . . . 169.7(4) ?
    N2 N3 C8 C9A . . . . -167.5(5) ?
    N3 C8 C9 C10 . . . . 36.6(9) ?
    N3 C8 C9 C11 . . . . -30.5(8) ?
    N3 C8 C9A C10A . . . . -127.0(8) ?
    N3 C8 C9A C11A . . . . -56.2(10) ?
    C1 O1 C12 O2 . . . . -4.1(3) ?
    C1 O1 C12 C13 . . . . 113.5(2) ?
    C1 O1 C12 C14 . . . . -122.7(3) ?
    C1 O4 C4 C3 . . . . 30.3(2) ?
    C1 O4 C4 C5 . . . . 155.31(18) ?
    C1 C2 C3 O3 . . . . -84.9(2) ?
    C1 C2 C3 C4 . . . . 32.6(2) ?
    C2 O2 C12 O1 . . . . -11.0(3) ?
    C2 O2 C12 C13 . . . . -128.3(3) ?
    C2 O2 C12 C14 . . . . 106.5(3) ?
    C2 C3 C4 O4 . . . . -38.2(2) ?
    C2 C3 C4 C5 . . . . -158.00(19) ?
    C3 C4 C5 O5 . . . . -59.1(2) ?
    C3 C4 C5 C6 . . . . 178.16(19) ?
    C4 O4 C1 O1 . . . . 106.0(2) ?
    C4 O4 C1 C2 . . . . -8.7(2) ?
    C4 C5 C6 N1 . . . . 50.0(2) ?
    C6 N1 N2 N3 . . . . 179.2(2) ?
    C6 N1 C7 C8 . . . . -179.0(2) ?
    C7 N1 N2 N3 . . . . 0.3(3) ?
    C7 N1 C6 C5 . . . . 65.6(3) ?
    C7 C8 C9 C10 . . . . -155.2(6) ?
    C7 C8 C9 C11 . . . . 137.6(6) ?
    C7 C8 C9A C10A . . . . 70.7(11) ?
    C7 C8 C9A C11A . . . . 141.4(9) ?
    C8 C9 C10 C11 . . . . -109.7(7) ?
    C8 C9 C11 C10 . . . . 104.7(7) ?
    C8 C9A C10A C11A . . . . 116.9(11) ?
    C8 C9A C11A C10A . . . . -100.3(9) ?
    C9 C8 C9A C10A . . . . 5.6(10) ?
    C9 C8 C9A C11A . . . . 76.4(16) ?
    C12 O1 C1 O4 . . . . -99.3(2) ?
    C12 O1 C1 C2 . . . . 16.3(3) ?
    C12 O2 C2 C1 . . . . 20.2(3) ?
    C12 O2 C2 C3 . . . . 131.0(2) ?
    C9A C8 C9 C10 . . . . -22.7(12) ?
    C9A C8 C9 C11 . . . . -89.8(16) ?
loop_
    _geom_hbond_atom_site_label_D
    _geom_hbond_atom_site_label_H
    _geom_hbond_atom_site_label_A
    _geom_hbond_site_symmetry_A
    _geom_hbond_distance_DH
    _geom_hbond_distance_HA
    _geom_hbond_distance_DA
    _geom_hbond_angle_DHA
    O3 H3 N3 1_565 0.829(18) 1.945(19) 2.767(3) 171(3)
    O5 H5 O3 4_576 0.82(3) 2.02(3) 2.821(3) 164(3)
    C7 H7 O1 1_655 0.93 2.59 3.496(3) 165
data_global
_journal_date_recd_electronic     2013-07-16
_journal_date_accepted     2013-07-31
_journal_name_full     'Acta Crystallographica, Section E'
_journal_year     2013
_journal_volume     69
_journal_issue      9
_journal_page_first     o1386
_journal_page_last     o1386
_journal_paper_category     QO
_journal_paper_doi     10.1107/S1600536813021351
_journal_coeditor_code     HB7111
_publ_contact_author_name     'Prof. Hongmin Liu'
_publ_contact_author_address
;  New Drug Reseach & Development Center
   Zhengzhou Univresity
   Zhengzhou 450001
   People's Republic of China
;
_publ_contact_author_email     zqr409@163.com
_publ_contact_author_fax     86-371-67781739
_publ_contact_author_phone     86-371-67781739
_publ_section_title
;\
4-Cyclopropyl-1-(6'-Deoxy-1',2'-<i>O</i>-isopropylidene-\a-<i>D</i>-\
glucofuranosyl)-1<i>H</i>-1,2,3-triazole
;
loop_
    _publ_author_name
    _publ_author_address
    'Qiurong Zhang'
;  New Drug Reseach & Development Center
   Zhengzhou Univresity
   Zhengzhou 450001
   People's Republic of China
;
    'Peng He'
;  New Drug Reseach & Development Center
   Zhengzhou Univresity
   Zhengzhou 450001
   People's Republic of China
;
    'Guangqiang Zhou'
;  New Drug Reseach & Development Center
   Zhengzhou Univresity
   Zhengzhou 450001
   People's Republic of China
;
    'Kang Yu'
;  New Drug Reseach & Development Center
   Zhengzhou Univresity
   Zhengzhou 450001
   People's Republic of China
;
    'Hongmin Liu'
;  New Drug Reseach & Development Center
   Zhengzhou Univresity
   Zhengzhou 450001
   People's Republic of China
;
