# Supplementary material for: 4-Cyclo­propyl-1-(6′-de­oxy-1′,2′-O-iso­propyl­idene-α-d-gluco­furanos­yl)-1H-1,2,3-triazole
Source: Acta Crystallogr Sect E Struct Rep Online. 2013 Aug 7;69(Pt 9):o1386. doi: 10.1107/S1600536813021351 (PMC3884407; doi:10.1107/S1600536813021351)
Supplement: Supplementary file 2 [file e-69-o1386-Isup2.hkl]

# 
# h,k,l, Fc-squared, Fo-squared, sigma(Fo-squared) and status flag 
# 
data_I
_shelx_title ' a in P2(1)2(1)2(1)' 
_shelx_refln_list_code          4 
_shelx_F_calc_maximum      135.58 
_exptl_crystal_F_000       664.00 
_reflns_d_resolution_high  0.8371 
 
loop_ 
 _symmetry_equiv_pos_as_xyz 
 'x, y, z' 
 '-x+1/2, -y, z+1/2' 
 '-x, y+1/2, -z+1/2' 
 'x+1/2, -y+1/2, -z' 
 
_cell_length_a     8.5905 
_cell_length_b     8.7215 
_cell_length_c    20.7373 
_cell_angle_alpha  90.000 
_cell_angle_beta   90.000 
_cell_angle_gamma  90.000 
 
_shelx_F_squared_multiplier     1.000 
 
loop_ 
 _refln_index_h 
 _refln_index_k 
 _refln_index_l 
 _refln_F_squared_calc 
 _refln_F_squared_meas 
 _refln_F_squared_sigma 
 _refln_observed_status 
   2   0   0    12351.48    11630.06     62.55 o 
   4   0   0       63.29       66.80      5.96 o 
   6   0   0      565.47      551.73     34.58 o 
   8   0   0       33.28       27.93      4.35 o 
  10   0   0       20.23       16.41      2.66 o 
   1   1   0     1964.70     1930.59     10.13 o 
   2   1   0     4929.33     4951.09     36.25 o 
   3   1   0      861.53      813.49     13.63 o 
   4   1   0        0.08        2.42      2.03 o 
   5   1   0      133.23       91.07     20.26 o 
   6   1   0      433.90      427.70     31.15 o 
   7   1   0      271.67      276.25      8.46 o 
   8   1   0        0.05        1.57      0.95 o 
   9   1   0        0.41        1.27      0.96 o 
  10   1   0        0.34       -0.94      0.94 o 
   0   2   0     6190.99     6490.27     44.61 o 
   1   2   0     1592.72     1858.37     12.88 o 
   2   2   0      175.48      155.82      4.55 o 
   3   2   0      541.11      561.64     12.93 o 
   4   2   0      844.55      940.81     27.28 o 
   5   2   0      166.23      146.27      9.54 o 
   6   2   0       54.04       44.82     14.25 o 
   7   2   0      148.56      156.52      6.93 o 
   8   2   0      277.90      289.33      9.54 o 
   9   2   0       42.54       51.30      3.02 o 
  10   2   0       32.80       44.14      3.49 o 
   1   3   0     1143.66     1160.05     11.19 o 
   2   3   0     3291.20     3199.49     28.58 o 
   3   3   0      322.39      383.03     16.57 o 
   4   3   0     1879.31     1967.93     37.71 o 
   5   3   0      450.35      424.44     21.75 o 
   6   3   0       69.30       62.65      9.00 o 
   7   3   0       86.70       95.53      7.98 o 
   8   3   0       28.25       26.18      3.00 o 
   9   3   0       13.76       20.29      5.63 o 
   0   4   0      119.75      143.16      9.39 o 
   1   4   0      507.19      608.47     12.70 o 
   2   4   0      466.06      534.68     23.64 o 
   3   4   0       29.53       36.41      4.72 o 
   4   4   0       79.80       81.64      7.50 o 
   5   4   0      366.35      383.92     17.75 o 
   6   4   0      151.38      145.60      8.50 o 
   7   4   0       38.88       29.68      3.28 o 
   8   4   0        0.77        1.21      1.61 o 
   9   4   0        3.34        6.11      2.11 o 
   1   5   0       85.32       90.85      6.25 o 
   2   5   0       48.31       46.44      4.67 o 
   3   5   0      265.56      250.70     13.69 o 
   4   5   0      227.15      223.57     13.60 o 
   5   5   0       59.16       56.60      5.10 o 
   6   5   0        0.01       -0.60      1.08 o 
   7   5   0        1.46        2.05      1.61 o 
   8   5   0        0.30        1.91      1.88 o 
   9   5   0       32.26       39.35      3.72 o 
   0   6   0      322.81      379.19     19.48 o 
   1   6   0        9.86       10.91      7.21 o 
   2   6   0     1288.90     1378.38     32.57 o 
   3   6   0      687.55      736.77     25.01 o 
   4   6   0        0.66       -1.53      2.72 o 
   5   6   0      263.51      291.13     20.63 o 
   6   6   0      141.44      138.74      5.16 o 
   7   6   0       28.73       26.84      2.69 o 
   8   6   0       16.65       19.10      2.88 o 
   1   7   0        9.54        8.95      3.37 o 
   2   7   0        3.92        4.80      2.12 o 
   3   7   0       67.43       52.55      7.28 o 
   4   7   0      122.08      128.17      6.35 o 
   5   7   0       24.34       22.63      2.74 o 
   6   7   0       37.95       40.12      4.78 o 
   7   7   0        0.15        0.00      0.74 o 
   0   8   0      440.27      459.98     16.59 o 
   1   8   0       34.76       37.67      4.88 o 
   2   8   0       92.04       86.34      4.07 o 
   3   8   0      102.01      100.69      4.24 o 
   4   8   0        0.63       -0.09      1.71 o 
   5   8   0        2.97        3.14      1.85 o 
   6   8   0       48.39       57.77      4.90 o 
   1   9   0       75.96       82.82      5.58 o 
   2   9   0      100.44      101.44      5.03 o 
   3   9   0       12.99        9.24      1.88 o 
   4   9   0        5.86        4.01      1.82 o 
   5   9   0       23.70       26.10      3.11 o 
   0  10   0       35.37       34.59      3.89 o 
   1  10   0       35.50       36.00      2.70 o 
   2  10   0       21.14       19.20      1.86 o 
   1   0   1      861.69      839.73     11.33 o 
   2   0   1      136.31      141.31      3.95 o 
   3   0   1       80.02      103.97      3.80 o 
   4   0   1       25.20       22.36      2.62 o 
   5   0   1       45.85       47.22      6.48 o 
   6   0   1      289.28      255.83     16.62 o 
   7   0   1      111.95      120.39      8.39 o 
   8   0   1       20.96       20.05      2.60 o 
   9   0   1        2.72        4.18      1.47 o 
  10   0   1       69.59       76.75      3.64 o 
 -10   1   1       48.78       47.87      4.36 o 
  -9   1   1        2.14        0.93      0.87 o 
  -8   1   1       84.69       86.37      4.21 o 
  -7   1   1      111.55      119.93      8.69 o 
  -6   1   1       45.07       29.77      8.02 o 
  -5   1   1      408.49      407.89     27.63 o 
  -4   1   1     1031.10     1071.87     25.81 o 
  -3   1   1      183.92      169.99      3.94 o 
  -2   1   1     3232.92     3208.31     26.67 o 
  -1   1   1     5268.40     5295.30     23.19 o 
   0   1   1      254.90      266.61      6.41 o 
   1   1   1     5269.95     5322.55     29.05 o 
   2   1   1     3221.31     3126.19     46.88 o 
   3   1   1      188.17      178.55      5.24 o 
   4   1   1     1032.81     1058.02     22.03 o 
   5   1   1      402.98      386.88     25.17 o 
   6   1   1       45.79       44.82     10.26 o 
   7   1   1      111.80      118.82      5.84 o 
   8   1   1       85.50       89.39      4.30 o 
   9   1   1        2.07        2.78      1.10 o 
  10   1   1       49.26       55.72      3.10 o 
 -10   2   1        2.48        2.75      1.21 o 
  -9   2   1       17.58       26.05      2.72 o 
  -8   2   1      159.78      169.20      5.85 o 
  -7   2   1      109.52      111.92      8.45 o 
  -6   2   1      197.33      186.27     14.65 o 
  -5   2   1      219.65      226.16     14.31 o 
  -4   2   1      113.12      101.33     11.52 o 
  -3   2   1      227.44      211.58      5.83 o 
  -2   2   1      554.42      563.86      8.19 o 
  -1   2   1     1046.19     1085.85     12.68 o 
   0   2   1      211.01      297.16      5.75 o 
   1   2   1     1036.58     1062.86     12.42 o 
   2   2   1      547.64      570.70      8.45 o 
   3   2   1      228.25      203.43      8.89 o 
   4   2   1      111.83      102.62      7.89 o 
   5   2   1      217.32      176.13     10.15 o 
   6   2   1      196.88      193.70     20.62 o 
   7   2   1      108.38      112.82      5.91 o 
   8   2   1      159.36      167.47      7.23 o 
   9   2   1       18.07       27.47      2.31 o 
  10   2   1        2.60        3.15      0.94 o 
  -9   3   1       19.67       22.10      2.55 o 
  -8   3   1        2.12        1.68      1.52 o 
  -7   3   1       13.12       11.02      3.23 o 
  -6   3   1       98.32       84.98     10.44 o 
  -5   3   1      205.85      147.12     20.26 o 
  -4   3   1      365.79      374.62     18.32 o 
  -3   3   1      583.35      688.14     19.13 o 
  -2   3   1     1030.80     1099.90     16.34 o 
  -1   3   1     1143.90     1206.34     13.36 o 
   0   3   1      466.20      456.84      7.40 o 
   1   3   1     1148.69     1216.37     12.99 o 
   2   3   1     1038.92     1103.05     14.16 o 
   3   3   1      580.36      654.66     21.59 o 
   4   3   1      366.26      397.24     13.37 o 
   5   3   1      206.68      175.71     15.74 o 
   6   3   1       99.86       83.60     10.06 o 
   7   3   1       12.82       12.08      2.15 o 
   8   3   1        2.01        0.56      1.43 o 
   9   3   1       20.01       24.24      2.51 o 
  -9   4   1       27.14       28.36      3.64 o 
  -8   4   1       30.86       31.70      4.58 o 
  -7   4   1      154.59      164.47     10.50 o 
  -6   4   1      314.78      293.23     12.07 o 
  -5   4   1      148.46      126.85     11.09 o 
  -4   4   1       46.57       59.70      8.19 o 
  -3   4   1      179.03      152.08     15.76 o 
  -2   4   1      333.03      314.40     12.60 o 
  -1   4   1      685.98      677.78     12.53 o 
   0   4   1      162.51      205.22      7.98 o 
   1   4   1      689.63      690.60     12.37 o 
   2   4   1      332.66      321.60     10.77 o 
   3   4   1      178.99      188.00      9.09 o 
   4   4   1       45.94       48.20      5.12 o 
   5   4   1      149.37      152.08      9.54 o 
   6   4   1      313.27      298.79     12.27 o 
   7   4   1      154.79      150.25      6.99 o 
   8   4   1       31.45       32.31      4.59 o 
   9   4   1       26.56       32.22      3.95 o 
  -8   5   1       98.96      103.01      7.33 o 
  -7   5   1       30.20       28.27      4.30 o 
  -6   5   1       56.88       57.64      5.32 o 
  -5   5   1        9.07        7.46      2.43 o 
  -4   5   1       28.42       21.23      4.40 o 
  -3   5   1      147.49      167.23     13.94 o 
  -2   5   1      253.70      270.01     16.47 o 
  -1   5   1      230.87      226.91     11.64 o 
   0   5   1      238.12      209.76     10.61 o 
   1   5   1      231.72      239.85     11.61 o 
   2   5   1      254.74      262.85     13.07 o 
   3   5   1      148.65      183.45     11.72 o 
   4   5   1       28.50       30.87      5.30 o 
   5   5   1        9.15        3.54      5.12 o 
   6   5   1       55.86       57.73      4.06 o 
   7   5   1       30.03       33.83      4.79 o 
   8   5   1       98.56       95.63      6.98 o 
  -8   6   1       87.98       98.31      6.17 o 
  -7   6   1       29.29       32.06      2.62 o 
  -6   6   1       10.80        5.57      2.61 o 
  -5   6   1       71.99       75.76     10.36 o 
  -4   6   1       51.27       50.83      5.12 o 
  -3   6   1       65.22       54.21      6.94 o 
  -2   6   1      627.11      601.90     18.58 o 
  -1   6   1      163.58      172.17     11.33 o 
   0   6   1       36.31       29.39      4.70 o 
   1   6   1      164.54      163.70     13.55 o 
   2   6   1      630.65      614.90     21.79 o 
   3   6   1       64.45       47.78      6.49 o 
   4   6   1       50.70       46.46      4.81 o 
   5   6   1       71.43       72.14      4.48 o 
   6   6   1       10.59        8.25      1.41 o 
   7   6   1       29.72       26.97      2.68 o 
   8   6   1       89.25       99.93      6.17 o 
  -7   7   1        6.34        6.01      1.27 o 
  -6   7   1      125.30      135.58      7.88 o 
  -5   7   1       26.16       22.82      2.77 o 
  -4   7   1       98.55      107.56      8.25 o 
  -3   7   1       12.75       12.70      2.99 o 
  -2   7   1        1.76        2.40      1.19 o 
  -1   7   1      151.18      140.22     13.39 o 
   0   7   1      390.34      353.53     30.41 o 
   1   7   1      150.27      161.34     14.38 o 
   2   7   1        1.96        2.37      5.54 o 
   3   7   1       12.66        9.98      1.84 o 
   4   7   1       98.25      103.59      5.71 o 
   5   7   1       26.34       21.99      3.89 o 
   6   7   1      125.67      137.48      8.53 o 
   7   7   1        6.10        4.73      1.16 o 
  -6   8   1       38.42       46.55      4.45 o 
  -5   8   1       62.37       58.28      5.63 o 
  -4   8   1       71.14       76.89      6.75 o 
  -3   8   1      126.89      113.09      4.50 o 
  -2   8   1      215.86      208.65     18.34 o 
  -1   8   1      205.16      192.93     10.71 o 
   0   8   1       29.62       31.41      4.45 o 
   1   8   1      206.15      192.62     10.67 o 
   2   8   1      214.42      203.22      6.88 o 
   3   8   1      126.72      116.05      4.53 o 
   4   8   1       70.91       73.66      6.58 o 
   5   8   1       62.14       69.79      6.09 o 
   6   8   1       38.31       45.55      4.39 o 
  -5   9   1        0.44        1.52      1.33 o 
  -4   9   1       15.78       13.09      2.65 o 
  -3   9   1      137.35      150.30      5.53 o 
  -2   9   1       31.07       27.03      3.57 o 
  -1   9   1      173.44      192.48      8.97 o 
   0   9   1        0.75        0.32      1.04 o 
   1   9   1      172.97      187.73      7.11 o 
   2   9   1       30.93       28.28      3.80 o 
   3   9   1      136.38      144.75      5.69 o 
   4   9   1       15.91       15.23      2.72 o 
   5   9   1        0.47       -1.12      1.32 o 
  -2  10   1       22.64       24.59      2.09 o 
  -1  10   1        8.09       10.58      1.61 o 
   0  10   1        9.05        6.23      1.37 o 
   1  10   1        7.98        6.95      1.34 o 
   2  10   1       22.51       27.13      2.16 o 
   0   0   2    13727.97    13591.16     77.55 o 
   1   0   2     1947.16     2033.58     12.78 o 
   2   0   2       46.35       36.29      1.90 o 
   3   0   2     1197.02     1132.52     12.16 o 
   4   0   2       64.04       78.50      4.49 o 
   5   0   2       29.77       35.22      4.77 o 
   6   0   2        6.71       14.11      6.27 o 
   7   0   2      113.42      115.63      5.61 o 
   8   0   2       67.58       58.41      4.35 o 
   9   0   2        4.78        6.31      1.64 o 
  10   0   2        3.11        1.82      1.32 o 
 -10   1   2        1.18        1.52      1.50 o 
  -9   1   2        3.52        2.60      1.91 o 
  -8   1   2        4.18        5.98      1.20 o 
  -7   1   2      222.26      189.31     10.89 o 
  -6   1   2      257.50      241.70     24.31 o 
  -5   1   2      346.40      330.72     25.60 o 
  -4   1   2      419.26      466.37     15.41 o 
  -3   1   2      114.13      113.23      3.50 o 
  -2   1   2     2793.95     2868.95     23.69 o 
  -1   1   2     1724.03     1791.20     16.07 o 
   0   1   2     4257.25     4142.23     24.59 o 
   1   1   2     1728.70     1786.78     15.25 o 
   2   1   2     2786.32     2863.99     20.10 o 
   3   1   2      116.14      116.45      5.23 o 
   4   1   2      418.06      431.34     15.51 o 
   5   1   2      348.36      328.49     13.49 o 
   6   1   2      257.98      225.20     21.97 o 
   7   1   2      221.82      207.48      7.71 o 
   8   1   2        4.16        6.09      1.63 o 
   9   1   2        3.62        2.43      1.22 o 
  10   1   2        1.11        1.03      1.25 o 
 -10   2   2       30.79       31.61      3.52 o 
  -9   2   2       17.01       14.11      2.11 o 
  -8   2   2      305.50      310.33      9.83 o 
  -7   2   2      103.15       99.87      8.04 o 
  -6   2   2      418.29      418.12     29.84 o 
  -5   2   2      167.83      166.74     18.98 o 
  -4   2   2     1829.54     1979.73     38.32 o 
  -3   2   2      267.05      269.67      9.68 o 
  -2   2   2       80.79      100.88      3.78 o 
  -1   2   2     1417.76     1414.85     18.36 o 
   0   2   2      517.29      560.48      9.66 o 
   1   2   2     1404.22     1397.71     14.97 o 
   2   2   2       79.40      101.24      3.22 o 
   3   2   2      268.27      259.33      9.39 o 
   4   2   2     1827.03     1950.44     27.73 o 
   5   2   2      165.86      158.56     11.52 o 
   6   2   2      419.23      421.40     21.54 o 
   7   2   2      103.70      101.57      5.58 o 
   8   2   2      305.43      316.76      9.84 o 
   9   2   2       16.76       16.24      1.82 o 
  10   2   2       31.03       29.36      2.11 o 
  -9   3   2       22.49       20.28      3.82 o 
  -8   3   2       40.47       34.11      3.44 o 
  -7   3   2      135.61      130.65      9.34 o 
  -6   3   2       77.79       63.80      9.00 o 
  -5   3   2      162.62      160.85     31.39 o 
  -4   3   2       43.69       49.99      6.95 o 
  -3   3   2        1.12        1.68      2.83 o 
  -2   3   2      592.14      544.62     11.07 o 
  -1   3   2     2553.28     2570.99     20.43 o 
   0   3   2      728.87      659.54     11.30 o 
   1   3   2     2551.15     2549.06     25.91 o 
   2   3   2      588.14      564.45      9.36 o 
   3   3   2        1.14        2.64      1.82 o 
   4   3   2       43.97       48.64      6.33 o 
   5   3   2      162.33      187.28     11.70 o 
   6   3   2       76.92       79.61      7.99 o 
   7   3   2      135.52      137.56      6.61 o 
   8   3   2       40.79       39.90      6.38 o 
   9   3   2       22.16       22.05      2.41 o 
  -9   4   2        8.91        9.84      2.42 o 
  -8   4   2       24.18       24.57      2.97 o 
  -7   4   2       59.26       67.70      6.90 o 
  -6   4   2       52.62       44.45      3.64 o 
  -5   4   2      369.22      318.69     19.92 o 
  -4   4   2      157.24      145.72     12.73 o 
  -3   4   2      167.16      128.19     10.55 o 
  -2   4   2      398.95      410.31     14.54 o 
  -1   4   2      249.78      217.36     10.11 o 
   0   4   2       69.27       62.58      4.22 o 
   1   4   2      251.65      224.55      7.42 o 
   2   4   2      398.27      398.30     12.19 o 
   3   4   2      166.74      145.98      8.17 o 
   4   4   2      155.93      153.77      9.07 o 
   5   4   2      370.48      332.91     14.24 o 
   6   4   2       53.04       48.38      3.69 o 
   7   4   2       59.53       65.06      6.58 o 
   8   4   2       24.75       23.85      4.01 o 
   9   4   2        8.54       10.85      1.64 o 
  -8   5   2        7.79        8.56      2.53 o 
  -7   5   2       27.27       31.15      4.18 o 
  -6   5   2       47.19       52.62      6.28 o 
  -5   5   2       30.63       29.06      3.92 o 
  -4   5   2      135.64      126.63     12.66 o 
  -3   5   2      254.25      261.89     17.32 o 
  -2   5   2      359.69      382.77     19.55 o 
  -1   5   2        2.09        1.19      1.73 o 
   0   5   2      323.72      344.69     13.61 o 
   1   5   2        2.04        0.47      1.65 o 
   2   5   2      358.84      386.24     15.91 o 
   3   5   2      252.82      285.90     14.67 o 
   4   5   2      136.28      140.53     10.81 o 
   5   5   2       30.90       32.05      2.98 o 
   6   5   2       47.59       49.50      3.87 o 
   7   5   2       27.10       30.17      4.36 o 
   8   5   2        7.87       11.28      2.74 o 
  -8   6   2       21.47       21.90      3.12 o 
  -7   6   2       59.78       72.47      3.47 o 
  -6   6   2       90.27       81.93      4.93 o 
  -5   6   2      118.89       99.03      7.66 o 
  -4   6   2       26.63       27.76      4.62 o 
  -3   6   2      245.14      230.35     14.48 o 
  -2   6   2      245.18      211.31     11.13 o 
  -1   6   2      379.81      399.16     17.28 o 
   0   6   2       57.40       68.94      7.06 o 
   1   6   2      381.53      390.20     22.94 o 
   2   6   2      245.28      246.26     13.76 o 
   3   6   2      243.25      224.75     13.89 o 
   4   6   2       27.39       28.39      2.80 o 
   5   6   2      118.27      109.24      6.77 o 
   6   6   2       90.79       89.84      5.04 o 
   7   6   2       59.21       61.96      9.92 o 
   8   6   2       21.50       28.76      3.35 o 
  -7   7   2        4.78        6.84      1.32 o 
  -6   7   2        4.32        6.61      1.21 o 
  -5   7   2       37.85       35.10      4.81 o 
  -4   7   2      238.68      248.48     12.44 o 
  -3   7   2       43.90       46.97      4.94 o 
  -2   7   2       46.75       44.94      3.44 o 
  -1   7   2       30.88       26.17      3.85 o 
   0   7   2      451.07      443.10     17.22 o 
   1   7   2       30.13       26.86      3.66 o 
   2   7   2       46.35       43.54      3.32 o 
   3   7   2       44.56       52.96      5.83 o 
   4   7   2      240.96      240.18     12.10 o 
   5   7   2       37.76       34.06      4.70 o 
   6   7   2        4.42        4.68      2.16 o 
   7   7   2        4.98        6.70      1.84 o 
  -6   8   2       21.77       25.84      3.44 o 
  -5   8   2       52.59       57.40      5.54 o 
  -4   8   2       38.64       40.61      4.99 o 
  -3   8   2       30.69       29.56      4.10 o 
  -2   8   2      213.71      202.34     10.74 o 
  -1   8   2      219.14      200.37     10.92 o 
   0   8   2        0.63        1.19      1.47 o 
   1   8   2      219.85      218.46     11.33 o 
   2   8   2      215.67      222.97      6.75 o 
   3   8   2       30.59       29.88      2.38 o 
   4   8   2       38.20       44.94      5.19 o 
   5   8   2       52.19       54.74      5.30 o 
   6   8   2       21.93       19.87      3.03 o 
  -5   9   2        4.54        4.77      1.61 o 
  -4   9   2       13.18       12.35      2.51 o 
  -3   9   2      115.78      124.95      5.08 o 
  -2   9   2       50.48       48.72      3.54 o 
  -1   9   2       50.60       52.60      3.85 o 
   0   9   2        1.11        1.50      1.30 o 
   1   9   2       49.08       54.09      5.32 o 
   2   9   2       50.44       50.63      3.56 o 
   3   9   2      115.08      119.25      4.81 o 
   4   9   2       12.91       14.83      2.75 o 
   5   9   2        4.61        2.59      1.29 o 
  -2  10   2        1.27        1.28      0.81 o 
  -1  10   2       30.11       37.69      2.74 o 
   0  10   2        0.08        0.19      0.86 o 
   1  10   2       30.14       33.01      2.59 o 
   2  10   2        1.27        1.59      0.89 o 
   1   0   3     1345.41     1380.59     15.79 o 
   2   0   3     6172.28     5929.43     30.06 o 
   3   0   3       25.88       33.00      2.11 o 
   4   0   3     1645.77     1625.75     20.24 o 
   5   0   3        0.18        2.15      2.01 o 
   6   0   3       63.32       52.11     11.43 o 
   7   0   3       59.39       56.59      5.62 o 
   8   0   3        2.37        1.83      0.87 o 
   9   0   3       68.66       89.37      7.36 o 
  10   0   3       38.91       36.58      3.89 o 
 -10   1   3       27.64       31.15      3.66 o 
  -9   1   3       31.52       27.64      4.30 o 
  -8   1   3      135.82      127.96      6.21 o 
  -7   1   3      353.27      337.95     14.56 o 
  -6   1   3      115.58      108.72     16.69 o 
  -5   1   3      542.35      545.44     32.98 o 
  -4   1   3      161.87      165.83     11.40 o 
  -3   1   3      711.18      725.78     11.98 o 
  -2   1   3     1031.91     1116.17     12.92 o 
  -1   1   3    18379.76    17600.18     78.23 o 
   0   1   3       31.27       34.64      3.33 o 
   1   1   3    18382.30    17738.55     64.72 o 
   2   1   3     1034.99     1105.33     12.42 o 
   3   1   3      710.85      721.07     13.09 o 
   4   1   3      162.37      160.75      7.44 o 
   5   1   3      540.63      558.40     15.62 o 
   6   1   3      115.11      102.06     15.59 o 
   7   1   3      354.33      349.96     10.58 o 
   8   1   3      136.93      131.32      6.23 o 
   9   1   3       31.48       28.43      2.48 o 
  10   1   3       28.50       31.88      3.52 o 
  -9   2   3       52.17       51.05      3.71 o 
  -8   2   3      140.27      136.30      6.57 o 
  -7   2   3      116.48      107.94      8.41 o 
  -6   2   3      147.87      113.02     17.17 o 
  -5   2   3     1141.65     1182.65     50.88 o 
  -4   2   3      129.74      178.35     11.66 o 
  -3   2   3     1843.59     1949.94     28.01 o 
  -2   2   3     1373.11     1298.28     15.28 o 
  -1   2   3     3185.21     3089.20     27.72 o 
   0   2   3     7349.35     6998.04     36.35 o 
   1   2   3     3181.39     3118.23     25.37 o 
   2   2   3     1370.53     1289.03     19.81 o 
   3   2   3     1835.43     1939.17     26.05 o 
   4   2   3      129.60      168.99      8.12 o 
   5   2   3     1140.28     1161.92     34.30 o 
   6   2   3      150.79      128.80      9.77 o 
   7   2   3      116.50      116.30      5.94 o 
   8   2   3      141.19      136.08      6.45 o 
   9   2   3       52.26       52.59      3.05 o 
  -9   3   3       11.76       10.37      1.85 o 
  -8   3   3       35.87       36.00      3.50 o 
  -7   3   3       52.69       51.09      6.06 o 
  -6   3   3       34.13       55.42     12.29 o 
  -5   3   3       31.41       33.02      6.36 o 
  -4   3   3       60.55       62.81      7.72 o 
  -3   3   3      183.25      219.68     12.91 o 
  -2   3   3       51.78       57.98      5.03 o 
  -1   3   3     1052.41     1100.97     14.96 o 
   0   3   3      773.37      865.71     11.87 o 
   1   3   3     1051.88     1071.56     17.14 o 
   2   3   3       52.77       63.54      3.65 o 
   3   3   3      182.13      183.49     10.51 o 
   4   3   3       59.28       52.69      5.76 o 
   5   3   3       31.67       38.26      5.36 o 
   6   3   3       34.33       41.70      5.86 o 
   7   3   3       52.27       51.50      4.09 o 
   8   3   3       35.14       35.02      3.39 o 
   9   3   3       11.60        9.29      1.75 o 
  -9   4   3       58.86       61.05      5.07 o 
  -8   4   3       46.52       45.94      3.83 o 
  -7   4   3      371.72      368.83     15.54 o 
  -6   4   3       63.09       62.60      4.33 o 
  -5   4   3       41.33       34.06      6.48 o 
  -4   4   3       79.83       79.68     19.40 o 
  -3   4   3      490.73      514.01     21.86 o 
  -2   4   3      424.65      457.81     15.61 o 
  -1   4   3      127.95      114.44      7.93 o 
   0   4   3      707.78      638.46     13.71 o 
   1   4   3      126.90      123.17      9.17 o 
   2   4   3      420.18      423.05     12.78 o 
   3   4   3      490.47      504.34     17.48 o 
   4   4   3       79.84       78.01      7.62 o 
   5   4   3       40.82       37.54      4.91 o 
   6   4   3       63.22       68.68      5.83 o 
   7   4   3      373.11      367.70     15.16 o 
   8   4   3       46.72       40.30      5.08 o 
   9   4   3       58.88       59.13      3.44 o 
  -8   5   3        6.99        4.59      1.88 o 
  -7   5   3      103.64      103.30      7.44 o 
  -6   5   3        8.07        6.60      2.20 o 
  -5   5   3       50.09       48.73      7.52 o 
  -4   5   3      200.18      236.48     17.23 o 
  -3   5   3        1.17        3.72      4.71 o 
  -2   5   3        7.15        8.21      2.65 o 
  -1   5   3      708.87      721.17     36.52 o 
   0   5   3      360.31      410.97     15.12 o 
   1   5   3      710.79      751.37     20.73 o 
   2   5   3        7.20        6.61      2.64 o 
   3   5   3        1.05        1.65      4.85 o 
   4   5   3      199.30      230.01     11.85 o 
   5   5   3       49.90       50.71      2.97 o 
   6   5   3        8.45        5.69      1.51 o 
   7   5   3      103.02      110.31      8.13 o 
   8   5   3        7.04        8.54      2.42 o 
  -8   6   3       57.37       69.88      5.19 o 
  -7   6   3       51.81       57.14      3.10 o 
  -6   6   3       11.69       12.92      3.21 o 
  -5   6   3       16.40       20.54      3.78 o 
  -4   6   3       28.68       21.23      3.69 o 
  -3   6   3       74.20       60.76      9.17 o 
  -2   6   3      457.51      463.05     19.15 o 
  -1   6   3      261.95      225.09     13.06 o 
   0   6   3       17.13       25.08      7.23 o 
   1   6   3      259.55      227.31     24.73 o 
   2   6   3      459.06      467.10     19.08 o 
   3   6   3       75.53       68.75     11.36 o 
   4   6   3       28.21       24.49      2.60 o 
   5   6   3       16.72       16.87      3.47 o 
   6   6   3       11.61       13.81      2.30 o 
   7   6   3       51.40       50.63      7.58 o 
   8   6   3       57.66       76.98      5.19 o 
  -7   7   3       32.34       36.37      2.89 o 
  -6   7   3       44.05       34.70      4.48 o 
  -5   7   3      146.26      142.83      9.36 o 
  -4   7   3       62.47       65.44      6.54 o 
  -3   7   3       61.35       63.25      4.25 o 
  -2   7   3       48.20       48.59      8.09 o 
  -1   7   3      606.38      554.97     12.18 o 
   0   7   3      132.95      126.66      7.66 o 
   1   7   3      605.89      579.10     17.70 o 
   2   7   3       48.97       51.73      4.18 o 
   3   7   3       61.59       64.75      6.12 o 
   4   7   3       61.77       63.16      6.31 o 
   5   7   3      146.37      153.49      9.69 o 
   6   7   3       43.96       40.65      4.76 o 
   7   7   3       32.87       33.67      3.61 o 
  -6   8   3       15.53       15.00      2.79 o 
  -5   8   3      114.74      128.35      8.11 o 
  -4   8   3       28.27       31.74      3.77 o 
  -3   8   3      160.98      162.14      6.69 o 
  -2   8   3       97.78       95.06      7.44 o 
  -1   8   3       97.33       98.87      7.67 o 
   0   8   3       42.38       44.05      5.27 o 
   1   8   3       97.65       98.65      7.69 o 
   2   8   3       97.24       98.66      5.27 o 
   3   8   3      160.12      172.41     10.00 o 
   4   8   3       27.76       30.23      4.29 o 
   5   8   3      113.99      125.41      8.01 o 
   6   8   3       15.62       16.19      2.68 o 
  -5   9   3       21.71       25.44      3.06 o 
  -4   9   3        3.51        4.97      1.84 o 
  -3   9   3       64.52       67.69      3.76 o 
  -2   9   3       11.44        9.12      1.92 o 
  -1   9   3        6.85        8.03      1.75 o 
   0   9   3        1.72        1.46      1.27 o 
   1   9   3        6.85        7.15      1.69 o 
   2   9   3       11.31       11.98      1.87 o 
   3   9   3       63.84       48.43      4.71 o 
   4   9   3        3.55        4.76      1.68 o 
   5   9   3       21.41       25.91      2.98 o 
  -2  10   3       14.78       14.91      1.65 o 
  -1  10   3        0.72        0.68      0.87 o 
   0  10   3        1.36        1.62      0.99 o 
   1  10   3        0.75       -0.05      0.81 o 
   2  10   3       14.88       13.39      1.53 o 
   0   0   4      855.05      770.44     20.41 o 
   1   0   4    15575.81    15468.16    121.03 o 
   2   0   4      272.06      275.02      5.43 o 
   3   0   4     1744.98     1866.99     21.04 o 
   4   0   4      691.59      801.90     14.49 o 
   5   0   4      443.04      471.70     17.66 o 
   6   0   4       25.47       27.76      8.71 o 
   7   0   4      181.27      206.19     10.64 o 
   8   0   4        1.67        0.34      1.18 o 
   9   0   4        9.36       10.47      3.26 o 
  10   0   4        0.33        3.18      1.73 o 
 -10   1   4        5.92        8.39      2.22 o 
  -9   1   4       31.45       36.17      4.87 o 
  -8   1   4      236.13      247.12     12.84 o 
  -7   1   4      236.11      236.81     12.32 o 
  -6   1   4       31.25       16.64      7.15 o 
  -5   1   4       91.57       77.29      8.96 o 
  -4   1   4       30.05       34.60      4.13 o 
  -3   1   4     2668.83     2859.97     20.92 o 
  -2   1   4      235.68      252.43      6.17 o 
  -1   1   4     3567.13     3381.57     30.85 o 
   0   1   4     2000.43     1933.71     23.12 o 
   1   1   4     3551.86     3315.56     29.21 o 
   2   1   4      234.73      240.02      4.68 o 
   3   1   4     2657.56     2878.24     28.71 o 
   4   1   4       29.93       36.59      3.86 o 
   5   1   4       91.71       90.93      6.38 o 
   6   1   4       30.65       31.54      8.59 o 
   7   1   4      236.13      251.35      8.46 o 
   8   1   4      235.68      265.87      8.71 o 
   9   1   4       31.15       34.81      3.11 o 
  10   1   4        6.00        9.67      2.14 o 
  -9   2   4       22.57       23.94      2.54 o 
  -8   2   4       12.44       10.77      3.08 o 
  -7   2   4      104.46       98.29      8.13 o 
  -6   2   4       10.60       -0.03      3.81 o 
  -5   2   4      146.25      128.91     17.09 o 
  -4   2   4      348.56      375.64     18.30 o 
  -3   2   4      613.05      599.66     15.69 o 
  -2   2   4     1030.39     1106.71     14.57 o 
  -1   2   4     1159.28     1202.16     12.65 o 
   0   2   4      304.61      278.25      6.40 o 
   1   2   4     1153.14     1171.00     15.21 o 
   2   2   4     1032.64     1110.35     11.33 o 
   3   2   4      613.91      615.25     14.09 o 
   4   2   4      348.39      352.37     13.79 o 
   5   2   4      148.87      141.19      8.41 o 
   6   2   4       10.97       14.76     10.81 o 
   7   2   4      104.31      107.26      6.91 o 
   8   2   4       12.71       11.13      2.12 o 
   9   2   4       22.54       25.35      2.67 o 
  -9   3   4       30.68       25.59      2.59 o 
  -8   3   4       45.35       45.22      5.68 o 
  -7   3   4      338.96      325.54     14.59 o 
  -6   3   4       15.75       17.19      7.32 o 
  -5   3   4       28.12       22.06      5.22 o 
  -4   3   4      335.17      338.64     17.69 o 
  -3   3   4      418.00      419.60     16.25 o 
  -2   3   4     1244.64     1367.68     30.39 o 
  -1   3   4     2561.39     2656.79     28.39 o 
   0   3   4     2228.04     2438.57     21.50 o 
   1   3   4     2557.45     2702.89     34.69 o 
   2   3   4     1242.91     1370.40     19.24 o 
   3   3   4      414.90      412.75     12.52 o 
   4   3   4      333.33      314.25     14.10 o 
   5   3   4       28.61       20.91      3.47 o 
   6   3   4       15.69        7.12      5.74 o 
   7   3   4      340.34      344.48     10.32 o 
   8   3   4       45.83       51.43      5.68 o 
   9   3   4       30.74       27.44      2.63 o 
  -9   4   4       18.24       21.66      3.11 o 
  -8   4   4        3.07        6.61      2.72 o 
  -7   4   4       75.82       80.84      4.96 o 
  -6   4   4        9.10        7.77      1.80 o 
  -5   4   4      117.45      103.02     11.40 o 
  -4   4   4      628.14      641.14     26.62 o 
  -3   4   4       48.38       46.15      5.53 o 
  -2   4   4      645.91      739.33     20.04 o 
  -1   4   4      646.72      628.27     22.47 o 
   0   4   4      127.01      106.71      8.30 o 
   1   4   4      647.95      684.81     22.02 o 
   2   4   4      644.98      728.15     17.11 o 
   3   4   4       48.01       48.14      5.88 o 
   4   4   4      629.98      634.76     21.55 o 
   5   4   4      117.65      104.34      8.06 o 
   6   4   4        9.09        3.33      2.61 o 
   7   4   4       75.21       78.38      7.13 o 
   8   4   4        3.19        4.30      2.13 o 
   9   4   4       17.86       20.78      2.46 o 
  -8   5   4       19.60       22.33      3.64 o 
  -7   5   4       26.33       20.83      3.54 o 
  -6   5   4       73.38       70.11      6.57 o 
  -5   5   4       62.36       62.30      5.59 o 
  -4   5   4       56.53       50.63      7.99 o 
  -3   5   4      705.79      710.01     22.85 o 
  -2   5   4       91.17      104.10      8.47 o 
  -1   5   4      187.83      204.11     14.30 o 
   0   5   4       10.81       11.77      3.00 o 
   1   5   4      189.10      200.27     13.61 o 
   2   5   4       91.12       90.60      7.36 o 
   3   5   4      705.52      717.27     20.02 o 
   4   5   4       57.09       51.10      5.66 o 
   5   5   4       62.56       62.37      3.18 o 
   6   5   4       73.99       71.12      4.63 o 
   7   5   4       26.75       22.47      3.78 o 
   8   5   4       19.46       24.95      3.61 o 
  -8   6   4        8.90       11.51      2.30 o 
  -7   6   4       19.00       19.50      2.30 o 
  -6   6   4       12.47       12.32      3.17 o 
  -5   6   4       60.47       59.62      6.17 o 
  -4   6   4       44.47       38.02      4.74 o 
  -3   6   4        1.70        1.38      6.60 o 
  -2   6   4      170.73      167.69     11.69 o 
  -1   6   4      299.08      317.35     19.60 o 
   0   6   4       84.05       60.95     12.46 o 
   1   6   4      296.40      297.15     15.34 o 
   2   6   4      170.04      160.18     13.29 o 
   3   6   4        1.79       -2.84      2.84 o 
   4   6   4       44.59       39.67      4.53 o 
   5   6   4       60.12       58.66      6.02 o 
   6   6   4       12.96       11.70      3.35 o 
   7   6   4       19.18       18.89      4.22 o 
   8   6   4        8.96       10.65      2.00 o 
  -7   7   4        6.69        8.54      2.30 o 
  -6   7   4       23.44       21.78      2.52 o 
  -5   7   4      294.71      296.80     13.36 o 
  -4   7   4      170.61      178.30     10.60 o 
  -3   7   4      291.67      288.35      8.60 o 
  -2   7   4       69.58       58.86      3.92 o 
  -1   7   4       42.83       35.10      4.56 o 
   0   7   4        0.91       -1.82      1.82 o 
   1   7   4       42.59       35.83      4.56 o 
   2   7   4       70.10       59.17      3.89 o 
   3   7   4      291.81      306.81     12.27 o 
   4   7   4      170.23      186.95     10.75 o 
   5   7   4      294.18      323.33     13.85 o 
   6   7   4       23.43       23.13      3.55 o 
   7   7   4        6.84        8.65      2.07 o 
  -6   8   4       50.16       66.27      5.07 o 
  -5   8   4       41.74       50.75      3.69 o 
  -4   8   4        7.04       10.62      2.82 o 
  -3   8   4       32.07       32.91      3.12 o 
  -2   8   4       93.22       85.58      7.03 o 
  -1   8   4      241.41      230.82     11.70 o 
   0   8   4       40.89       35.85      4.76 o 
   1   8   4      241.40      233.70     11.66 o 
   2   8   4       91.95      104.23      5.34 o 
   3   8   4       31.76       30.78      4.33 o 
   4   8   4        6.80        7.12      2.46 o 
   5   8   4       41.63       46.16      4.91 o 
   6   8   4       50.11       60.63      4.79 o 
  -4   9   4       11.20       12.29      2.40 o 
  -3   9   4       34.62       31.96      2.12 o 
  -2   9   4       16.25       12.53      1.49 o 
  -1   9   4        6.85        6.43      2.28 o 
   0   9   4      159.72      151.01      9.00 o 
   1   9   4        6.81        8.71      1.70 o 
   2   9   4       16.27       12.18      3.15 o 
   3   9   4       34.94       31.61      3.78 o 
   4   9   4       10.92       13.30      2.48 o 
  -2  10   4      132.42      151.52      4.77 o 
  -1  10   4        7.09        6.63      1.36 o 
   0  10   4       30.52       24.62      3.29 o 
   1  10   4        7.29        7.55      1.34 o 
   2  10   4      131.24      139.17      4.40 o 
   1   0   5     2981.96     2938.64     27.40 o 
   2   0   5      184.82      200.98      4.71 o 
   3   0   5     2310.50     2381.02     32.66 o 
   4   0   5      348.35      285.95     10.49 o 
   5   0   5       25.54       26.73      4.86 o 
   6   0   5      227.37      251.62     24.94 o 
   7   0   5      129.43      137.79      8.79 o 
   8   0   5       19.57       28.68      3.09 o 
   9   0   5      169.39      195.08      6.89 o 
  10   0   5        0.16        1.09      1.44 o 
 -10   1   5        9.32       12.49      2.43 o 
  -9   1   5       55.51       50.58      5.51 o 
  -8   1   5       67.01       63.43      6.61 o 
  -7   1   5      161.60      159.78     10.15 o 
  -6   1   5      162.35      143.24     19.48 o 
  -5   1   5      265.72      280.20     17.23 o 
  -4   1   5      344.24      274.80     28.01 o 
  -3   1   5     1427.49     1483.10     16.33 o 
  -2   1   5     1394.49     1378.60     24.76 o 
  -1   1   5      203.82      185.36      4.79 o 
   0   1   5      630.33      625.37      9.69 o 
   1   1   5      204.48      188.52      6.30 o 
   2   1   5     1394.40     1365.50     11.83 o 
   3   1   5     1422.94     1458.67     18.87 o 
   4   1   5      342.64      295.21     20.67 o 
   5   1   5      266.05      261.68     13.28 o 
   6   1   5      161.31      144.16     18.81 o 
   7   1   5      160.59      168.49     10.05 o 
   8   1   5       67.52       74.40      6.66 o 
   9   1   5       54.98       52.64      3.76 o 
  10   1   5        9.44       11.78      2.33 o 
  -9   2   5       39.41       42.19      3.27 o 
  -8   2   5       80.89       87.33      7.65 o 
  -7   2   5      148.37      158.19     10.24 o 
  -6   2   5      141.05      104.58     16.92 o 
  -5   2   5      131.60      120.11     16.57 o 
  -4   2   5      238.50      212.85     10.77 o 
  -3   2   5      150.51      166.43      7.30 o 
  -2   2   5     1916.02     2008.70     22.65 o 
  -1   2   5     1502.63     1555.64     14.63 o 
   0   2   5      898.97      870.09     12.31 o 
   1   2   5     1502.82     1557.56     20.48 o 
   2   2   5     1917.88     1948.09     18.42 o 
   3   2   5      149.31      171.24      7.69 o 
   4   2   5      239.48      228.90     15.13 o 
   5   2   5      129.78      117.29      9.12 o 
   6   2   5      142.55      126.82     10.07 o 
   7   2   5      147.76      163.37     10.17 o 
   8   2   5       81.14       86.38      5.06 o 
   9   2   5       39.24       42.97      3.40 o 
  -9   3   5       14.61       15.76      2.07 o 
  -8   3   5       34.65       34.07      4.96 o 
  -7   3   5      135.03      135.35      9.40 o 
  -6   3   5      127.70      125.13      5.93 o 
  -5   3   5      163.57      173.26     21.10 o 
  -4   3   5      334.39      331.84     28.09 o 
  -3   3   5      566.40      607.97     17.80 o 
  -2   3   5      246.76      251.86     10.65 o 
  -1   3   5      243.73      245.54      7.91 o 
   0   3   5     1570.22     1608.97     25.31 o 
   1   3   5      246.57      263.12     10.69 o 
   2   3   5      248.68      241.93      8.04 o 
   3   3   5      565.98      562.08     18.55 o 
   4   3   5      337.33      328.12     22.43 o 
   5   3   5      165.30      171.43      9.84 o 
   6   3   5      128.80      133.61      5.60 o 
   7   3   5      134.09      142.95      9.51 o 
   8   3   5       33.96       37.42      4.94 o 
   9   3   5       14.56       12.32      2.00 o 
  -9   4   5       15.39       15.01      2.46 o 
  -8   4   5        1.41        1.06      1.65 o 
  -7   4   5      215.05      225.43      8.17 o 
  -6   4   5       89.74       86.49      5.16 o 
  -5   4   5      134.55      131.68     12.84 o 
  -4   4   5      445.92      439.19     24.98 o 
  -3   4   5       45.57       40.12      6.32 o 
  -2   4   5       67.98       75.99      8.02 o 
  -1   4   5       65.10       57.96      7.50 o 
   0   4   5     1460.69     1833.51     91.96 o 
   1   4   5       62.59       53.72      7.02 o 
   2   4   5       67.22       82.16      5.23 o 
   3   4   5       45.43       47.27      4.84 o 
   4   4   5      447.35      462.52     18.64 o 
   5   4   5      134.90      115.14      9.83 o 
   6   4   5       89.00       86.10      6.07 o 
   7   4   5      213.78      236.17     12.05 o 
   8   4   5        1.43        0.95      1.61 o 
   9   4   5       15.45       15.31      1.83 o 
  -8   5   5       28.90       26.08      3.33 o 
  -7   5   5        2.21       -0.78      1.55 o 
  -6   5   5      384.38      388.63     15.34 o 
  -5   5   5       83.46       74.71      6.13 o 
  -4   5   5      384.97      364.73     21.53 o 
  -3   5   5       61.07       76.38      7.72 o 
  -2   5   5       71.44       66.69      6.94 o 
  -1   5   5      233.59      225.62     12.01 o 
   0   5   5      229.89      267.31     23.67 o 
   1   5   5      235.88      232.11     11.89 o 
   2   5   5       72.38       69.68      6.08 o 
   3   5   5       61.58       58.76      6.77 o 
   4   5   5      384.74      363.06     15.22 o 
   5   5   5       82.66       74.82      4.20 o 
   6   5   5      386.49      398.53     10.66 o 
   7   5   5        2.19        0.77      1.41 o 
   8   5   5       28.85       31.32      3.84 o 
  -8   6   5       24.70       22.54      1.92 o 
  -7   6   5       30.47       36.44      2.95 o 
  -6   6   5       10.00       12.15      3.12 o 
  -5   6   5       40.13       35.16      4.82 o 
  -4   6   5       19.25       20.86      4.29 o 
  -3   6   5       12.77       17.24      2.83 o 
  -2   6   5       94.67       87.40     10.71 o 
  -1   6   5      294.48      290.18     27.13 o 
   0   6   5      135.96       89.99     15.68 o 
   1   6   5      297.33      278.98     17.27 o 
   2   6   5       94.86       84.21      8.28 o 
   3   6   5       12.85       15.52      2.80 o 
   4   6   5       20.04       23.75      4.10 o 
   5   6   5       40.01       38.45      5.07 o 
   6   6   5        9.97       12.96      2.88 o 
   7   6   5       30.52       31.88      4.81 o 
   8   6   5       24.48       19.71      2.54 o 
  -7   7   5        0.90        1.36      0.75 o 
  -6   7   5       19.35       24.41      3.66 o 
  -5   7   5       92.47       82.64      7.21 o 
  -4   7   5      105.34       85.31      7.35 o 
  -3   7   5      264.29      252.98      8.47 o 
  -2   7   5      106.59      111.44      5.63 o 
  -1   7   5       11.80       11.13      2.77 o 
   0   7   5      220.17      215.27     10.98 o 
   1   7   5       12.23       10.85      2.63 o 
   2   7   5      106.10      118.34      5.44 o 
   3   7   5      264.59      277.16     11.71 o 
   4   7   5      104.48      101.24      7.95 o 
   5   7   5       92.74       83.97      7.03 o 
   6   7   5       19.29       19.10      3.34 o 
   7   7   5        0.93        2.34      1.32 o 
  -6   8   5        9.11        7.81      2.04 o 
  -5   8   5       71.53       83.18      4.53 o 
  -4   8   5      133.67      148.89      9.13 o 
  -3   8   5       74.80       60.67     10.07 o 
  -2   8   5       21.11       21.57      4.81 o 
  -1   8   5       76.95       76.14      6.80 o 
   0   8   5        2.75        1.90      1.55 o 
   1   8   5       76.92       75.35      6.64 o 
   2   8   5       20.70       24.70      2.69 o 
   3   8   5       75.13       69.36      6.28 o 
   4   8   5      134.41      152.54      9.03 o 
   5   8   5       72.13       90.23      6.54 o 
   6   8   5        9.14       13.56      2.43 o 
  -4   9   5       18.19       19.36      2.94 o 
  -3   9   5        4.12        3.20      0.82 o 
  -2   9   5       16.88       21.53      2.30 o 
  -1   9   5        7.71        6.27      2.20 o 
   0   9   5       14.79       11.23      3.18 o 
   1   9   5        7.92        7.71      2.42 o 
   2   9   5       17.32       20.15      5.10 o 
   3   9   5        4.00        3.06      1.48 o 
   4   9   5       18.13       19.68      2.85 o 
  -2  10   5       13.97       15.57      2.56 o 
  -1  10   5       10.24       10.90      1.58 o 
   0  10   5        1.03        0.26      0.82 o 
   1  10   5       10.20        9.03      1.41 o 
   2  10   5       13.84       14.85      2.17 o 
   0   0   6       69.10      133.60      7.59 o 
   1   0   6     1361.63     1461.85     25.76 o 
   2   0   6      815.15      764.10     13.92 o 
   3   0   6      672.37      671.50     20.94 o 
   4   0   6      707.67      752.42     17.73 o 
   5   0   6       65.66       55.24      6.41 o 
   6   0   6       51.46       47.60     10.98 o 
   7   0   6       85.35      100.53      7.61 o 
   8   0   6       36.90       34.79      3.33 o 
   9   0   6        0.49        0.63      1.03 o 
  -9   1   6       39.53       38.80      4.94 o 
  -8   1   6      179.72      155.85     10.11 o 
  -7   1   6       38.66       37.55      5.11 o 
  -6   1   6       79.66       70.01     14.15 o 
  -5   1   6       10.04       24.09      5.45 o 
  -4   1   6      429.21      429.28     15.36 o 
  -3   1   6     4280.28     4429.07     34.29 o 
  -2   1   6      335.31      319.24      8.04 o 
  -1   1   6     2882.35     2962.77     25.89 o 
   0   1   6     1699.50     1766.94     21.89 o 
   1   1   6     2896.35     2953.79     31.61 o 
   2   1   6      334.31      307.43      5.47 o 
   3   1   6     4279.32     4471.51     34.38 o 
   4   1   6      430.16      476.68     19.80 o 
   5   1   6       10.66       17.77      4.20 o 
   6   1   6       78.89       81.57     10.78 o 
   7   1   6       39.74       42.08      5.22 o 
   8   1   6      179.30      169.50     10.02 o 
   9   1   6       39.63       41.64      3.83 o 
  -9   2   6        8.58       10.68      1.70 o 
  -8   2   6       79.70       75.56      7.12 o 
  -7   2   6      341.90      336.82     14.79 o 
  -6   2   6       49.46       36.49     10.15 o 
  -5   2   6      158.69      173.75     20.34 o 
  -4   2   6       31.85       37.11      4.07 o 
  -3   2   6      104.72      116.83      6.36 o 
  -2   2   6      903.15      869.80     15.54 o 
  -1   2   6      982.11     1081.90     17.77 o 
   0   2   6      465.92      532.07     10.38 o 
   1   2   6      984.67     1075.69     18.02 o 
   2   2   6      905.13      887.28     14.22 o 
   3   2   6      103.08      111.77      6.40 o 
   4   2   6       33.08       25.88      3.93 o 
   5   2   6      159.61      135.17      9.96 o 
   6   2   6       49.82       40.40      7.42 o 
   7   2   6      341.26      322.00     14.20 o 
   8   2   6       80.68       65.46      6.38 o 
   9   2   6        8.54       10.23      1.94 o 
  -9   3   6        0.55        2.97      1.22 o 
  -8   3   6        1.71        2.80      2.22 o 
  -7   3   6       29.62       25.46      5.13 o 
  -6   3   6      194.56      191.00      7.38 o 
  -5   3   6       77.28       81.90     14.73 o 
  -4   3   6      216.79      252.13     12.62 o 
  -3   3   6       50.24       53.49      5.96 o 
  -2   3   6     1696.23     1762.06     36.28 o 
  -1   3   6      669.41      595.26     14.38 o 
   0   3   6     1980.68     2150.19     50.80 o 
   1   3   6      669.72      597.54     18.18 o 
   2   3   6     1695.33     1739.81     22.62 o 
   3   3   6       50.10       52.30      4.82 o 
   4   3   6      216.71      244.76     12.81 o 
   5   3   6       78.21       68.01      7.20 o 
   6   3   6      194.75      190.64      9.64 o 
   7   3   6       30.05       28.30      4.39 o 
   8   3   6        1.74        1.19      1.82 o 
   9   3   6        0.58        3.26      1.30 o 
  -9   4   6       15.20       15.81      2.51 o 
  -8   4   6       25.92       24.90      3.99 o 
  -7   4   6      137.02      123.92      6.94 o 
  -6   4   6      158.78      130.00      6.28 o 
  -5   4   6      173.19      190.60     15.60 o 
  -4   4   6      208.58      194.12     31.05 o 
  -3   4   6      777.46      736.97     25.99 o 
  -2   4   6      100.22      101.63      9.55 o 
  -1   4   6      207.00      225.06     14.10 o 
   0   4   6       46.03       31.00      5.14 o 
   1   4   6      205.90      227.33     13.58 o 
   2   4   6      100.79      113.77      8.84 o 
   3   4   6      772.43      793.85     19.81 o 
   4   4   6      208.59      218.99     12.88 o 
   5   4   6      174.58      180.72     12.30 o 
   6   4   6      158.46      133.64     12.14 o 
   7   4   6      137.25      157.30      9.89 o 
   8   4   6       25.94       22.88      3.63 o 
   9   4   6       15.03       16.55      1.88 o 
  -8   5   6       10.35        8.80      1.97 o 
  -7   5   6       19.44       17.43      3.29 o 
  -6   5   6      314.29      328.52     14.22 o 
  -5   5   6       19.28        8.03      9.03 o 
  -4   5   6      243.25      256.18     18.25 o 
  -3   5   6      998.88      972.44     27.66 o 
  -2   5   6      162.03      168.58     11.09 o 
  -1   5   6      409.43      417.26     30.94 o 
   0   5   6       43.78       59.04     11.76 o 
   1   5   6      406.58      452.70     34.98 o 
   2   5   6      162.89      173.81      9.62 o 
   3   5   6     1002.04      984.32     27.76 o 
   4   5   6      244.05      255.05     14.75 o 
   5   5   6       19.33       17.44      2.67 o 
   6   5   6      315.23      347.50      9.89 o 
   7   5   6       18.99       20.81      3.50 o 
   8   5   6       10.17        9.46      2.39 o 
  -8   6   6       19.68       23.06      1.93 o 
  -7   6   6        5.99        6.77      1.48 o 
  -6   6   6        0.83        1.82      1.73 o 
  -5   6   6      175.80      154.46      9.88 o 
  -4   6   6       46.45       38.03      4.57 o 
  -3   6   6       87.63       82.84      6.51 o 
  -2   6   6        9.59       12.38      6.46 o 
  -1   6   6      505.64      464.06     34.99 o 
   0   6   6       19.70       15.20      6.86 o 
   1   6   6      499.54      486.56     19.91 o 
   2   6   6        9.41        7.86      4.72 o 
   3   6   6       88.14       84.28      5.81 o 
   4   6   6       45.81       44.07      4.89 o 
   5   6   6      174.86      164.91      9.94 o 
   6   6   6        0.80        4.67      2.31 o 
   7   6   6        6.04        4.97      1.23 o 
   8   6   6       20.00       21.09      2.46 o 
  -7   7   6       12.03        9.57      1.17 o 
  -6   7   6        5.81       10.91      2.72 o 
  -5   7   6       26.27       20.39      3.70 o 
  -4   7   6        8.82        6.40      2.51 o 
  -3   7   6      415.10      385.77     10.47 o 
  -2   7   6      121.78      105.38      5.48 o 
  -1   7   6       54.66       49.84      5.34 o 
   0   7   6       19.22       22.36      3.67 o 
   1   7   6       54.36       55.82      5.68 o 
   2   7   6      121.85      115.50      5.37 o 
   3   7   6      416.63      412.94     15.66 o 
   4   7   6        8.72       11.65      2.95 o 
   5   7   6       26.55       23.54      3.87 o 
   6   7   6        5.72        4.25      1.90 o 
   7   7   6       11.91       10.25      1.85 o 
  -6   8   6       11.99       12.81      2.34 o 
  -5   8   6       36.81       42.25      4.48 o 
  -4   8   6        8.64       12.37      2.91 o 
  -3   8   6       10.38        8.12      1.98 o 
  -2   8   6      235.64      219.02      7.76 o 
  -1   8   6       83.38       79.01      6.84 o 
   0   8   6       12.73       12.34      2.88 o 
   1   8   6       83.85       74.91      6.64 o 
   2   8   6      234.57      225.55      8.72 o 
   3   8   6       10.28       17.36      3.32 o 
   4   8   6        8.79        9.83      2.68 o 
   5   8   6       35.87       37.53      4.26 o 
   6   8   6       12.06       12.15      2.16 o 
  -4   9   6        0.82        0.66      1.06 o 
  -3   9   6        6.65        7.26      1.09 o 
  -2   9   6       55.15       68.80      4.58 o 
  -1   9   6       11.94       12.12      2.72 o 
   0   9   6      171.73      168.29      9.27 o 
   1   9   6       11.63        9.18      2.53 o 
   2   9   6       55.39       60.95     13.00 o 
   3   9   6        6.57        6.47      1.94 o 
   4   9   6        0.82       -1.03      1.30 o 
  -1  10   6       12.12       13.33      1.62 o 
   0  10   6       12.00       13.27      1.65 o 
   1  10   6       11.75       14.66      1.62 o 
   1   0   7        0.10        3.90      1.66 o 
   2   0   7       73.09      102.35      5.26 o 
   3   0   7       79.01       64.87      9.66 o 
   4   0   7      494.53      414.36     33.17 o 
   5   0   7        0.68       -2.66      2.83 o 
   6   0   7      150.67      136.68     18.76 o 
   7   0   7       18.42       13.77      3.12 o 
   8   0   7        9.69       12.16      2.62 o 
   9   0   7        9.11        5.45      1.40 o 
  -9   1   7        7.51        8.14      2.45 o 
  -8   1   7       36.86       32.86      4.71 o 
  -7   1   7      143.50      129.62      6.19 o 
  -6   1   7       10.43        4.39      2.90 o 
  -5   1   7      299.24      330.94     19.47 o 
  -4   1   7      578.66      491.95     47.02 o 
  -3   1   7      616.88      665.75     14.51 o 
  -2   1   7      515.67      470.80     30.04 o 
  -1   1   7     1354.85     1430.39     19.06 o 
   0   1   7        4.22       10.18      2.23 o 
   1   1   7     1353.95     1391.60     38.07 o 
   2   1   7      521.29      536.17      9.61 o 
   3   1   7      615.28      642.96     31.18 o 
   4   1   7      573.17      595.62     22.88 o 
   5   1   7      297.21      307.15     14.79 o 
   6   1   7       10.35        2.43      8.01 o 
   7   1   7      143.67      138.05      9.23 o 
   8   1   7       36.58       29.83      4.39 o 
   9   1   7        7.43        6.89      1.55 o 
  -9   2   7        9.74       14.06      2.88 o 
  -8   2   7        8.11        7.12      2.62 o 
  -7   2   7       51.79       51.72      5.83 o 
  -6   2   7       63.30       52.61      4.96 o 
  -5   2   7       28.24       14.13      4.40 o 
  -4   2   7      421.24      434.75     20.24 o 
  -3   2   7       15.79       14.72      3.03 o 
  -2   2   7      279.53      300.48     13.35 o 
  -1   2   7      413.95      451.51     12.16 o 
   0   2   7      112.94       86.88      6.98 o 
   1   2   7      416.55      454.71     15.95 o 
   2   2   7      283.51      300.28      8.66 o 
   3   2   7       15.83       17.00      2.73 o 
   4   2   7      419.44      412.20     25.47 o 
   5   2   7       29.21       24.13      4.51 o 
   6   2   7       63.19       56.47      4.76 o 
   7   2   7       51.04       48.21      3.98 o 
   8   2   7        8.22        8.07      2.75 o 
   9   2   7        9.75       12.97      2.00 o 
  -9   3   7        4.04        4.00      2.40 o 
  -8   3   7       70.70       76.88      6.75 o 
  -7   3   7        0.16        0.41      1.09 o 
  -6   3   7       12.29       12.41      3.78 o 
  -5   3   7      191.05      155.59     20.14 o 
  -4   3   7      570.82      645.59     25.57 o 
  -3   3   7      381.06      309.01     16.48 o 
  -2   3   7     1029.27     1000.92     33.17 o 
  -1   3   7      996.09     1035.95     19.83 o 
   0   3   7      971.26     1032.26     30.82 o 
   1   3   7      992.46     1048.47     27.10 o 
   2   3   7     1022.01      967.67     17.27 o 
   3   3   7      382.30      382.24     13.20 o 
   4   3   7      569.55      598.97     20.29 o 
   5   3   7      189.65      160.32     11.50 o 
   6   3   7       11.95       11.26      2.61 o 
   7   3   7        0.19        1.47      1.73 o 
   8   3   7       70.53       70.88      6.38 o 
   9   3   7        4.12        4.91      1.27 o 
  -9   4   7        3.86        4.59      1.58 o 
  -8   4   7       50.33       43.20      6.32 o 
  -7   4   7       29.16       25.27      6.28 o 
  -6   4   7      428.15      418.51     24.71 o 
  -5   4   7       69.22       69.09      5.75 o 
  -4   4   7       37.50       33.37      6.40 o 
  -3   4   7       75.48       75.21      7.44 o 
  -2   4   7      175.48      138.22     26.19 o 
  -1   4   7      549.83      567.34     33.11 o 
   0   4   7     2533.37     2613.34     45.41 o 
   1   4   7      553.28      561.49     21.93 o 
   2   4   7      174.23      175.94      9.14 o 
   3   4   7       74.88       81.40      6.59 o 
   4   4   7       37.03       34.14      5.15 o 
   5   4   7       69.11       71.63      9.57 o 
   6   4   7      429.97      435.67     14.46 o 
   7   4   7       28.96       29.08      4.47 o 
   8   4   7       50.87       52.27      5.23 o 
   9   4   7        3.65        4.14      1.67 o 
  -8   5   7       17.22       18.06      2.63 o 
  -7   5   7       31.14       28.70      4.13 o 
  -6   5   7      464.76      460.97     16.82 o 
  -5   5   7       38.17       31.59      4.48 o 
  -4   5   7      114.21      117.47      8.03 o 
  -3   5   7      232.16      208.91     16.28 o 
  -2   5   7       12.05       11.14      5.97 o 
  -1   5   7      123.45      138.28     18.39 o 
   0   5   7        4.39        3.61      4.38 o 
   1   5   7      122.66      142.14     12.02 o 
   2   5   7       12.13        4.37      2.36 o 
   3   5   7      230.41      198.22     12.77 o 
   4   5   7      116.23      135.66      6.78 o 
   5   5   7       37.96       35.29      3.87 o 
   6   5   7      465.47      500.92     11.74 o 
   7   5   7       31.30       26.26      3.89 o 
   8   5   7       17.31       16.45      2.74 o 
  -7   6   7        0.24        0.84      1.00 o 
  -6   6   7       17.56       20.88      3.72 o 
  -5   6   7       18.23       17.00      3.60 o 
  -4   6   7      310.80      293.70     13.54 o 
  -3   6   7       32.92       31.04      2.98 o 
  -2   6   7        7.28       -1.39      4.32 o 
  -1   6   7       36.27       14.13      6.80 o 
   0   6   7       26.21       19.18      6.90 o 
   1   6   7       37.10       39.03     10.59 o 
   2   6   7        7.46        5.84      2.67 o 
   3   6   7       33.49       30.22      4.04 o 
   4   6   7      309.70      322.20     12.63 o 
   5   6   7       18.34       16.68      3.55 o 
   6   6   7       16.94       19.94      3.46 o 
   7   6   7        0.21       -0.90      0.90 o 
  -7   7   7        5.29        3.88      0.83 o 
  -6   7   7        7.46        3.54      1.94 o 
  -5   7   7       54.44       49.27      5.45 o 
  -4   7   7       55.14       54.74      5.88 o 
  -3   7   7       32.18       24.15      2.75 o 
  -2   7   7      200.01      189.04      7.34 o 
  -1   7   7       92.04       84.64      7.06 o 
   0   7   7       19.56       18.04      3.44 o 
   1   7   7       91.58       75.12      6.58 o 
   2   7   7      198.33      201.38      7.41 o 
   3   7   7       32.30       28.38      4.22 o 
   4   7   7       56.17       59.04      6.03 o 
   5   7   7       54.62       48.23      5.25 o 
   6   7   7        7.55        6.89      2.16 o 
   7   7   7        5.18        4.58      1.32 o 
  -5   8   7       20.16       20.57      3.24 o 
  -4   8   7       39.81       38.24      4.56 o 
  -3   8   7       86.99       87.01      4.76 o 
  -2   8   7       23.00       22.93      2.61 o 
  -1   8   7       17.54       14.68      3.14 o 
   0   8   7       40.78       41.40      5.10 o 
   1   8   7       17.88       17.03      3.34 o 
   2   8   7       23.06       21.03      4.17 o 
   3   8   7       88.29       98.90      7.23 o 
   4   8   7       39.73       38.72      4.56 o 
   5   8   7       20.66       23.43      3.29 o 
  -4   9   7        8.03       13.42      2.30 o 
  -3   9   7       35.75       38.60      2.22 o 
  -2   9   7        7.46       10.07      2.49 o 
  -1   9   7       17.74       20.88      3.40 o 
   0   9   7        7.13        5.88      2.17 o 
   1   9   7       18.09       20.95      3.29 o 
   2   9   7        7.67        4.68      1.18 o 
   3   9   7       35.10       38.68      3.89 o 
   4   9   7        8.01        9.58      2.04 o 
   0   0   8     8241.43     8394.68    275.17 o 
   1   0   8      368.06      405.56     17.40 o 
   2   0   8        4.91        1.96      1.22 o 
   3   0   8     1052.57     1028.96    194.62 o 
   4   0   8      612.50      620.60     34.17 o 
   5   0   8        1.07        1.14      2.35 o 
   6   0   8       17.50       23.34      8.16 o 
   7   0   8       36.13       34.93      4.73 o 
   8   0   8        5.09        3.91      1.31 o 
   9   0   8        2.57        2.48      1.76 o 
  -9   1   8       38.93       43.00      4.74 o 
  -8   1   8       37.18       23.86      4.15 o 
  -7   1   8      118.84      107.33      5.69 o 
  -6   1   8       13.57       24.32      8.71 o 
  -5   1   8        6.65       17.41      5.31 o 
  -4   1   8      321.58      312.35     34.25 o 
  -3   1   8       38.44       35.88      3.56 o 
  -2   1   8     1082.57     1002.62     68.47 o 
  -1   1   8       91.16       92.29      4.39 o 
   0   1   8        9.78        9.04      2.34 o 
   1   1   8       89.81       84.63      5.36 o 
   2   1   8     1076.55     1093.13     16.76 o 
   3   1   8       36.74       37.69      4.73 o 
   4   1   8      322.65      317.31     43.56 o 
   5   1   8        6.49        0.61      3.26 o 
   6   1   8       14.48       11.94      2.55 o 
   7   1   8      117.51      109.31      5.72 o 
   8   1   8       37.72       35.77      4.74 o 
   9   1   8       39.40       44.55      4.35 o 
  -9   2   8        5.18        7.79      2.33 o 
  -8   2   8       50.36       59.82      6.06 o 
  -7   2   8       91.93       87.94      5.18 o 
  -6   2   8        7.57       11.12      1.96 o 
  -5   2   8      245.35      260.94     29.37 o 
  -4   2   8      416.92      436.48     20.70 o 
  -3   2   8       64.42       68.22      6.29 o 
  -2   2   8      159.11      168.51     12.12 o 
  -1   2   8       61.52       52.83      5.93 o 
   0   2   8      353.89      356.39     14.80 o 
   1   2   8       62.31       49.01      5.73 o 
   2   2   8      160.88      162.95      7.25 o 
   3   2   8       62.78       80.30      7.10 o 
   4   2   8      419.87      449.42     21.76 o 
   5   2   8      247.28      241.85     14.00 o 
   6   2   8        7.66        4.36      3.19 o 
   7   2   8       93.78       85.85      5.12 o 
   8   2   8       50.61       43.04      5.08 o 
   9   2   8        5.37        5.06      1.34 o 
  -9   3   8        8.33        8.61      1.74 o 
  -8   3   8       41.68       40.12      4.84 o 
  -7   3   8       54.83       52.39      4.85 o 
  -6   3   8       22.54       19.59      2.01 o 
  -5   3   8       62.40       45.17     10.88 o 
  -4   3   8      404.08      421.29     21.16 o 
  -3   3   8       68.05       53.68      7.18 o 
  -2   3   8      258.79      203.92     36.67 o 
  -1   3   8     1417.16     1534.59     32.84 o 
   0   3   8      617.40      641.09     29.41 o 
   1   3   8     1411.81     1525.82     50.55 o 
   2   3   8      258.29      247.21      9.08 o 
   3   3   8       67.93       67.70      5.79 o 
   4   3   8      404.38      425.88     22.44 o 
   5   3   8       63.22       62.22      9.13 o 
   6   3   8       22.77       21.24      3.58 o 
   7   3   8       54.85       50.94      5.74 o 
   8   3   8       42.01       42.09      4.90 o 
   9   3   8        8.39        9.77      1.65 o 
  -8   4   8       11.98       15.70      2.85 o 
  -7   4   8       17.02       17.28      2.31 o 
  -6   4   8       86.76       81.95      7.24 o 
  -5   4   8        7.45        4.99      2.11 o 
  -4   4   8       75.90       81.74      9.91 o 
  -3   4   8      518.84      554.23     24.32 o 
  -2   4   8       97.80      108.50     15.40 o 
  -1   4   8      679.30      703.90     38.05 o 
   0   4   8      175.12      186.31     12.57 o 
   1   4   8      680.41      719.73     25.61 o 
   2   4   8       98.73      103.36      8.21 o 
   3   4   8      517.14      515.09     16.98 o 
   4   4   8       74.63       92.77     10.98 o 
   5   4   8        7.57        6.19      1.37 o 
   6   4   8       87.26       79.40      4.74 o 
   7   4   8       17.02       18.76      3.55 o 
   8   4   8       11.89       16.29      1.99 o 
  -8   5   8        3.31        2.71      1.36 o 
  -7   5   8       13.18       10.84      2.69 o 
  -6   5   8       14.11       10.51      3.09 o 
  -5   5   8        1.93        0.98      1.47 o 
  -4   5   8      281.98      263.32     12.52 o 
  -3   5   8      128.60      123.62     18.02 o 
  -2   5   8       68.34       73.22     13.85 o 
  -1   5   8       46.35       52.35     11.71 o 
   0   5   8       31.21       33.37      9.61 o 
   1   5   8       47.08       37.85      6.32 o 
   2   5   8       68.74       74.29      5.80 o 
   3   5   8      127.45      147.03     12.94 o 
   4   5   8      281.83      288.23     19.52 o 
   5   5   8        2.06        4.00      1.78 o 
   6   5   8       14.10       14.99      3.41 o 
   7   5   8       13.21       10.42      2.42 o 
   8   5   8        3.35        1.73      0.89 o 
  -7   6   8       14.02       16.70      2.98 o 
  -6   6   8        6.28        5.45      2.20 o 
  -5   6   8      161.04      148.69      9.71 o 
  -4   6   8      185.74      164.84     10.15 o 
  -3   6   8       67.51       71.36      5.01 o 
  -2   6   8      345.53      322.34      9.23 o 
  -1   6   8      134.77      116.78     17.87 o 
   0   6   8       19.60       18.46      7.90 o 
   1   6   8      135.51      149.15     13.97 o 
   2   6   8      346.69      338.57      7.84 o 
   3   6   8       67.57       70.59      6.37 o 
   4   6   8      186.10      185.18     10.61 o 
   5   6   8      160.51      170.37      9.91 o 
   6   6   8        6.26        5.42      1.99 o 
   7   6   8       14.26       15.47      2.53 o 
  -6   7   8        2.54        2.34      1.55 o 
  -5   7   8       52.40       50.28      5.39 o 
  -4   7   8       40.77       32.72      4.74 o 
  -3   7   8       56.23       58.00      4.27 o 
  -2   7   8       18.38       16.88      2.29 o 
  -1   7   8       79.76       71.84      6.60 o 
   0   7   8        3.48       -0.87      1.42 o 
   1   7   8       79.62       70.98      9.01 o 
   2   7   8       18.47       21.58      2.58 o 
   3   7   8       56.46       62.01      6.11 o 
   4   7   8       41.91       35.23      4.61 o 
   5   7   8       52.61       56.77      5.59 o 
   6   7   8        2.53        1.94      1.59 o 
  -5   8   8       11.21        7.51      2.00 o 
  -4   8   8       59.59       58.34      5.36 o 
  -3   8   8       16.66       17.51      2.26 o 
  -2   8   8       33.54       30.09      4.22 o 
  -1   8   8        6.69        3.01      1.96 o 
   0   8   8       88.84       87.55      7.13 o 
   1   8   8        6.55        4.25      2.05 o 
   2   8   8       34.55       26.99      2.68 o 
   3   8   8       16.54       20.58      3.46 o 
   4   8   8       59.63       63.92      5.59 o 
   5   8   8       10.81        9.83      2.34 o 
  -3   9   8       21.09       23.55      2.09 o 
  -2   9   8        1.20        5.66      2.07 o 
  -1   9   8        6.78        6.67      2.31 o 
   0   9   8       58.78       55.86      5.33 o 
   1   9   8        6.68        6.06      2.13 o 
   2   9   8        1.21        2.21      1.19 o 
   3   9   8       21.85       23.08      2.88 o 
   1   0   9      204.04      215.43     11.32 o 
   2   0   9     2212.59     2177.87     31.53 o 
   3   0   9      186.57      206.49     10.82 o 
   4   0   9       80.29       63.35      7.54 o 
   5   0   9      259.24      211.22     15.84 o 
   6   0   9       69.68       59.51      4.13 o 
   7   0   9        4.32        4.45      1.56 o 
   8   0   9       63.61       68.62      4.49 o 
   9   0   9        0.09       -1.09      1.45 o 
  -9   1   9        1.17       -0.57      1.38 o 
  -8   1   9       14.49       21.69      3.76 o 
  -7   1   9       86.44       82.66      3.46 o 
  -6   1   9       29.27       33.32      3.08 o 
  -5   1   9      214.96      232.73     23.63 o 
  -4   1   9      137.32      136.69      9.72 o 
  -3   1   9       65.38       35.29      5.31 o 
  -2   1   9       44.09       41.32      5.33 o 
  -1   1   9      250.77      247.09      8.92 o 
   0   1   9      312.46      370.57     13.55 o 
   1   1   9      248.46      234.96     10.62 o 
   2   1   9       44.10       46.59      4.88 o 
   3   1   9       65.88       49.82      5.55 o 
   4   1   9      137.15      155.90     12.45 o 
   5   1   9      215.11      235.88     11.91 o 
   6   1   9       29.10       30.93      3.08 o 
   7   1   9       86.50       86.34      5.11 o 
   8   1   9       14.33       10.30      2.88 o 
   9   1   9        1.13        1.59      1.50 o 
  -9   2   9        1.62        0.87      1.30 o 
  -8   2   9       15.37       20.63      3.63 o 
  -7   2   9        0.74       -0.06      0.80 o 
  -6   2   9       23.16       17.34      2.42 o 
  -5   2   9       30.49       19.07      5.18 o 
  -4   2   9      118.95      112.73      8.84 o 
  -3   2   9      276.80      261.15     14.91 o 
  -2   2   9     1422.47     1235.71    233.22 o 
  -1   2   9      282.20      308.05     14.89 o 
   0   2   9      180.09      225.97     12.95 o 
   1   2   9      281.14      288.68     14.10 o 
   2   2   9     1427.51     1504.18     35.42 o 
   3   2   9      276.20      263.68     13.07 o 
   4   2   9      117.17      111.98     11.25 o 
   5   2   9       30.31       33.88      6.63 o 
   6   2   9       23.40       19.97      4.17 o 
   7   2   9        0.69        1.00      1.29 o 
   8   2   9       15.24       16.65      2.95 o 
   9   2   9        1.67        2.08      1.10 o 
  -9   3   9       23.94       29.49      2.98 o 
  -8   3   9       19.56       23.10      4.25 o 
  -7   3   9       18.00       19.05      2.49 o 
  -6   3   9       56.81       57.29      4.19 o 
  -5   3   9      114.64      109.24      5.28 o 
  -4   3   9       55.21       41.68      8.87 o 
  -3   3   9      473.67      449.36     38.34 o 
  -2   3   9      398.28      389.58     27.49 o 
  -1   3   9      731.37      871.11     70.09 o 
   0   3   9     3012.67     3057.27     49.16 o 
   1   3   9      730.23      829.49     25.95 o 
   2   3   9      397.60      370.79     14.80 o 
   3   3   9      473.74      451.74     18.12 o 
   4   3   9       54.83       54.71      8.31 o 
   5   3   9      114.02      107.36     12.14 o 
   6   3   9       55.55       63.47      5.74 o 
   7   3   9       18.04       14.83      3.31 o 
   8   3   9       19.66       27.70      3.57 o 
   9   3   9       24.14       26.13      3.12 o 
  -8   4   9        0.92        2.04      1.44 o 
  -7   4   9       38.47       33.93      4.53 o 
  -6   4   9       86.61       71.16      6.78 o 
  -5   4   9      336.69      322.88     14.08 o 
  -4   4   9       59.37       54.31      9.44 o 
  -3   4   9      264.26      230.37     23.53 o 
  -2   4   9        7.78       12.41      5.74 o 
  -1   4   9       80.64      115.40     16.14 o 
   0   4   9      248.60      236.09     14.76 o 
   1   4   9       81.81      102.52     10.12 o 
   2   4   9        7.75        6.69      2.40 o 
   3   4   9      264.99      244.15     11.91 o 
   4   4   9       60.29       45.37      7.87 o 
   5   4   9      336.25      350.97      9.35 o 
   6   4   9       87.56       76.48      4.66 o 
   7   4   9       38.47       39.05      4.84 o 
   8   4   9        1.02        1.76      0.98 o 
  -8   5   9        2.38        2.39      1.24 o 
  -7   5   9      129.31      107.57      7.44 o 
  -6   5   9      115.30      107.69      8.18 o 
  -5   5   9      299.43      269.28     13.07 o 
  -4   5   9       98.12       88.61      7.44 o 
  -3   5   9       22.16       22.88      8.39 o 
  -2   5   9       74.59       74.93     14.47 o 
  -1   5   9        0.96       -3.35      3.47 o 
   0   5   9        0.88        0.05      2.79 o 
   1   5   9        0.94       -0.41      5.95 o 
   2   5   9       76.66       65.85      5.63 o 
   3   5   9       21.85       31.32      5.33 o 
   4   5   9       99.70      108.48      7.25 o 
   5   5   9      297.76      264.70     12.38 o 
   6   5   9      116.55      117.42      5.56 o 
   7   5   9      129.96       91.95      6.51 o 
   8   5   9        2.31        1.38      0.76 o 
  -7   6   9        5.52        6.05      1.87 o 
  -6   6   9        3.43        1.38      1.68 o 
  -5   6   9        7.10        5.10      2.30 o 
  -4   6   9      236.93      205.22     11.35 o 
  -3   6   9       68.06       60.16      4.21 o 
  -2   6   9      158.06      145.18      6.31 o 
  -1   6   9      142.19      135.18      8.62 o 
   0   6   9      148.92      131.33      7.73 o 
   1   6   9      140.55      134.76      5.39 o 
   2   6   9      157.34      146.82      5.82 o 
   3   6   9       67.33       61.28      9.77 o 
   4   6   9      239.40      215.12     11.33 o 
   5   6   9        6.97        6.67      2.40 o 
   6   6   9        3.35        3.72      1.74 o 
   7   6   9        5.31        7.79      1.79 o 
  -6   7   9        1.96        3.09      1.62 o 
  -5   7   9       26.05       25.79      4.03 o 
  -4   7   9       63.53       62.16      6.09 o 
  -3   7   9      204.56      198.87      7.46 o 
  -2   7   9      496.51      505.00     17.02 o 
  -1   7   9       51.70       39.32      4.99 o 
   0   7   9       95.38       95.10      7.53 o 
   1   7   9       52.42       44.37      3.57 o 
   2   7   9      495.76      519.30     11.86 o 
   3   7   9      205.44      216.01     11.21 o 
   4   7   9       63.00       58.12      5.89 o 
   5   7   9       26.38       22.85      3.67 o 
   6   7   9        1.99        0.93      1.03 o 
  -5   8   9        6.09        7.70      2.02 o 
  -4   8   9       17.99       12.23      2.53 o 
  -3   8   9        8.38        6.24      1.36 o 
  -2   8   9        6.50        4.73      2.05 o 
  -1   8   9      105.40      100.80      7.59 o 
   0   8   9       25.26       24.20      3.95 o 
   1   8   9      105.84      102.76      7.47 o 
   2   8   9        6.65        5.08      1.36 o 
   3   8   9        8.62       10.28      2.66 o 
   4   8   9       18.02       14.43      2.75 o 
   5   8   9        6.11        9.38      2.10 o 
  -3   9   9       45.02       52.78      4.01 o 
  -2   9   9        0.91        0.63      1.33 o 
  -1   9   9       21.30       20.68      3.24 o 
   0   9   9        1.47        1.47      1.73 o 
   1   9   9       21.29       23.14      3.32 o 
   2   9   9        0.98        2.07      1.29 o 
   3   9   9       44.32       49.69      3.90 o 
   0   0  10        5.07       20.17      4.43 o 
   1   0  10        0.52        1.85      1.64 o 
   2   0  10      206.06      236.53     11.42 o 
   3   0  10      311.29      303.50     30.19 o 
   4   0  10       10.91        5.44      3.15 o 
   5   0  10       11.00       16.84      5.87 o 
   6   0  10      318.21      308.81     16.06 o 
   7   0  10       18.91       19.76      2.55 o 
   8   0  10       56.62       51.07      9.08 o 
   9   0  10       23.10       27.84      3.55 o 
  -9   1  10        5.96       10.28      2.34 o 
  -8   1  10       74.49       73.83      6.49 o 
  -7   1  10      107.43      112.90      5.85 o 
  -6   1  10       87.49       86.21      5.03 o 
  -5   1  10      244.05      197.15     22.06 o 
  -4   1  10     1099.93     1143.52     53.49 o 
  -3   1  10       88.31      106.45      9.86 o 
  -2   1  10      557.54      540.68     21.33 o 
  -1   1  10       52.04       62.55      4.79 o 
   0   1  10        2.52        1.50      2.26 o 
   1   1  10       52.70       62.77      6.67 o 
   2   1  10      558.30      512.25     16.88 o 
   3   1  10       90.29      108.64      8.35 o 
   4   1  10     1095.88     1043.00     63.56 o 
   5   1  10      243.05      206.11     11.16 o 
   6   1  10       88.72       82.24      4.77 o 
   7   1  10      107.65      113.07      5.86 o 
   8   1  10       75.60       62.31      9.63 o 
   9   1  10        6.09        9.60      2.43 o 
  -9   2  10        7.69       11.00      2.13 o 
  -8   2  10       45.45       39.74      3.64 o 
  -7   2  10       23.73       20.57      2.62 o 
  -6   2  10       25.78       27.66      4.16 o 
  -5   2  10      331.40      303.95     19.46 o 
  -4   2  10       23.10       26.05      4.48 o 
  -3   2  10       24.66       21.53      3.60 o 
  -2   2  10       17.24       15.61      5.71 o 
  -1   2  10       88.65       97.11      8.95 o 
   0   2  10      243.55      230.70     13.79 o 
   1   2  10       89.91       98.77     13.01 o 
   2   2  10       17.31       17.20      4.37 o 
   3   2  10       25.39       26.21      4.41 o 
   4   2  10       22.55       23.24      9.01 o 
   5   2  10      332.95      300.65     19.41 o 
   6   2  10       25.24       23.42      3.61 o 
   7   2  10       24.19       22.29      2.80 o 
   8   2  10       44.89       48.95      3.56 o 
   9   2  10        7.62       13.18      2.53 o 
  -8   3  10       36.76       40.85      3.04 o 
  -7   3  10        3.79        2.68      1.84 o 
  -6   3  10       15.45       13.26      2.31 o 
  -5   3  10      142.99      130.23      8.79 o 
  -4   3  10      511.85      459.69     23.01 o 
  -3   3  10        5.79        3.05      3.80 o 
  -2   3  10      551.34      579.05     34.70 o 
  -1   3  10     1755.72     1826.09     92.37 o 
   0   3  10        0.07        2.17      2.70 o 
   1   3  10     1754.25     1823.37     40.06 o 
   2   3  10      550.40      541.88     16.22 o 
   3   3  10        5.77        9.18      3.08 o 
   4   3  10      512.41      494.53     25.77 o 
   5   3  10      142.08      130.25      5.63 o 
   6   3  10       15.30       17.91      3.49 o 
   7   3  10        3.66        1.60      1.14 o 
   8   3  10       36.65       42.67      3.28 o 
  -8   4  10        0.77        0.64      1.13 o 
  -7   4  10        4.40        6.11      2.43 o 
  -6   4  10      130.53      117.42      8.65 o 
  -5   4  10       46.15       38.66      5.14 o 
  -4   4  10      480.41      437.20     14.39 o 
  -3   4  10      477.31      478.03     34.88 o 
  -2   4  10      228.08      215.17     22.93 o 
  -1   4  10       67.58       70.86     13.13 o 
   0   4  10        0.06        0.35      2.06 o 
   1   4  10       67.97       79.37      9.23 o 
   2   4  10      227.15      221.44      9.83 o 
   3   4  10      477.10      467.00     19.80 o 
   4   4  10      476.74      485.28     13.64 o 
   5   4  10       46.26       47.22      3.70 o 
   6   4  10      130.54      129.06      4.82 o 
   7   4  10        4.33        4.77      2.16 o 
   8   4  10        0.77        1.14      0.93 o 
  -7   5  10        9.20       10.99      2.60 o 
  -6   5  10        0.86        2.95      2.05 o 
  -5   5  10       63.35       63.91      6.57 o 
  -4   5  10       72.40       62.92      6.44 o 
  -3   5  10      227.83      216.09      8.18 o 
  -2   5  10      327.14      324.42     29.83 o 
  -1   5  10      768.84      713.26     43.90 o 
   0   5  10      117.16      128.15     18.66 o 
   1   5  10      769.68      748.27     29.28 o 
   2   5  10      327.94      318.37     12.47 o 
   3   5  10      227.62      237.39     10.51 o 
   4   5  10       72.46       71.63      5.93 o 
   5   5  10       62.88       70.95      6.52 o 
   6   5  10        0.86       -0.43      0.98 o 
   7   5  10        9.03        6.20      1.94 o 
  -7   6  10        6.69        6.96      1.87 o 
  -6   6  10       23.95       26.14      3.96 o 
  -5   6  10       30.57       30.73      4.61 o 
  -4   6  10      110.16      101.08      7.93 o 
  -3   6  10      114.27      115.23      5.75 o 
  -2   6  10        3.92        1.42      1.62 o 
  -1   6  10      107.43       98.60      7.55 o 
   0   6  10      354.66      327.42     13.53 o 
   1   6  10      107.78      106.32      5.78 o 
   2   6  10        3.72        3.44      1.26 o 
   3   6  10      112.76      108.74     11.05 o 
   4   6  10      109.51      100.50      7.79 o 
   5   6  10       30.56       26.97      3.98 o 
   6   6  10       24.18       28.42      2.59 o 
   7   6  10        6.63        7.79      1.79 o 
  -6   7  10        3.12        5.86      1.88 o 
  -5   7  10        1.90        2.75      1.82 o 
  -4   7  10       56.18       58.89      5.79 o 
  -3   7  10       24.88       12.92      2.01 o 
  -2   7  10        6.30        7.58      2.59 o 
  -1   7  10        6.57        4.51      2.25 o 
   0   7  10       19.79       22.93      3.99 o 
   1   7  10        6.62        6.99      1.55 o 
   2   7  10        6.32        9.54      1.84 o 
   3   7  10       25.03       20.94      3.69 o 
   4   7  10       57.76       46.79      5.20 o 
   5   7  10        1.99        2.92      1.93 o 
   6   7  10        3.16        4.00      1.01 o 
  -5   8  10        2.96        3.92      1.41 o 
  -4   8  10       19.76       20.34      2.98 o 
  -3   8  10       16.92       13.74      1.83 o 
  -2   8  10       35.33       37.81      4.53 o 
  -1   8  10       34.25       34.33      4.58 o 
   0   8  10       42.05       42.44      4.96 o 
   1   8  10       34.20       33.96      4.32 o 
   2   8  10       36.07       40.32      3.11 o 
   3   8  10       16.13       17.52      3.05 o 
   4   8  10       19.64       20.05      3.02 o 
   5   8  10        2.92        4.58      1.67 o 
  -3   9  10        0.91        0.90      0.92 o 
  -2   9  10       19.15       21.90      2.91 o 
  -1   9  10       15.92       16.65      2.85 o 
   0   9  10        0.21        1.65      1.64 o 
   1   9  10       16.04       15.87      2.63 o 
   2   9  10       19.42       24.73      2.86 o 
   3   9  10        0.95        1.22      0.83 o 
   1   0  11       78.18       93.36      6.15 o 
   2   0  11        0.53        1.71      1.88 o 
   3   0  11      229.21      240.62     10.88 o 
   4   0  11       12.91       16.85      3.79 o 
   5   0  11      104.36      108.09      9.55 o 
   6   0  11       56.92       70.38      5.99 o 
   7   0  11       78.37       66.30      4.51 o 
   8   0  11        4.43        4.40      2.70 o 
   9   0  11        2.66        1.09      1.24 o 
  -9   1  11        1.88        1.41      1.29 o 
  -8   1  11        1.33        2.09      1.18 o 
  -7   1  11       46.32       45.20      3.73 o 
  -6   1  11       23.29       23.10      3.84 o 
  -5   1  11       24.79       39.45      7.29 o 
  -4   1  11      140.00      131.90     22.16 o 
  -3   1  11      403.47      463.70     21.27 o 
  -2   1  11      211.25      208.17     18.16 o 
  -1   1  11      556.69      581.83     16.76 o 
   0   1  11      204.75      188.26     18.86 o 
   1   1  11      558.29      593.87     21.43 o 
   2   1  11      212.22      209.57     11.36 o 
   3   1  11      402.61      432.49     17.15 o 
   4   1  11      140.20      112.80     28.48 o 
   5   1  11       24.63       35.44      5.67 o 
   6   1  11       22.89       22.86      2.73 o 
   7   1  11       46.37       45.12      3.77 o 
   8   1  11        1.36        3.53      1.44 o 
   9   1  11        1.83        3.34      1.61 o 
  -8   2  11       10.10       11.05      1.99 o 
  -7   2  11        6.85        7.70      1.69 o 
  -6   2  11        0.40        2.00      1.96 o 
  -5   2  11      129.12      129.25      7.86 o 
  -4   2  11      144.75      150.03     10.63 o 
  -3   2  11      339.45      305.18     26.01 o 
  -2   2  11      626.59      656.58     36.54 o 
  -1   2  11      149.57      161.44     15.08 o 
   0   2  11       83.45       72.77      8.11 o 
   1   2  11      146.71      145.30     11.10 o 
   2   2  11      632.00      613.57     20.40 o 
   3   2  11      336.82      283.66     14.54 o 
   4   2  11      144.56      138.85     13.11 o 
   5   2  11      128.85      130.48      5.71 o 
   6   2  11        0.27       -0.74      2.67 o 
   7   2  11        6.57        6.66      1.76 o 
   8   2  11        9.91        9.19      1.78 o 
  -8   3  11       20.89       23.48      3.20 o 
  -7   3  11        4.34        5.16      2.16 o 
  -6   3  11       17.66       17.81      2.55 o 
  -5   3  11       30.56       27.86      4.38 o 
  -4   3  11       34.53       27.12      8.86 o 
  -3   3  11      573.94      538.88     35.99 o 
  -2   3  11      152.20      172.71     19.72 o 
  -1   3  11       53.07       53.89      7.16 o 
   0   3  11      101.11       98.29      9.66 o 
   1   3  11       52.21       49.29      7.03 o 
   2   3  11      151.16      150.00     10.60 o 
   3   3  11      573.85      547.76     21.12 o 
   4   3  11       34.63       20.88      5.56 o 
   5   3  11       30.79       25.94      2.23 o 
   6   3  11       17.24       16.33      3.46 o 
   7   3  11        4.26        5.42      1.58 o 
   8   3  11       21.16       24.50      2.45 o 
  -8   4  11        0.18        1.35      1.36 o 
  -7   4  11        3.06        3.90      1.96 o 
  -6   4  11      174.47      159.30      9.95 o 
  -5   4  11       10.65        6.03      2.30 o 
  -4   4  11      230.89      225.13     11.64 o 
  -3   4  11      480.02      418.50     33.12 o 
  -2   4  11       49.92       45.69     10.71 o 
  -1   4  11       15.87       18.07      8.43 o 
   0   4  11      750.95      848.14     35.70 o 
   1   4  11       15.76       15.10      4.55 o 
   2   4  11       50.47       51.47      9.40 o 
   3   4  11      481.94      454.43     19.93 o 
   4   4  11      231.80      241.61     10.63 o 
   5   4  11       10.67        8.58      2.04 o 
   6   4  11      175.45      190.37      8.83 o 
   7   4  11        3.04        1.04      1.23 o 
   8   4  11        0.20        0.34      1.24 o 
  -7   5  11       89.12      106.10      6.95 o 
  -6   5  11       14.03       12.15      2.95 o 
  -5   5  11      128.10      126.23      9.09 o 
  -4   5  11       42.47       34.96      4.91 o 
  -3   5  11        2.43        3.14      1.26 o 
  -2   5  11       36.78       34.48      6.34 o 
  -1   5  11      157.26      116.73     18.48 o 
   0   5  11        0.40       11.20      6.17 o 
   1   5  11      158.77      151.64     13.42 o 
   2   5  11       36.51       31.29      2.53 o 
   3   5  11        2.48        1.92      1.61 o 
   4   5  11       42.78       38.01      4.44 o 
   5   5  11      126.96      131.75      8.70 o 
   6   5  11       14.09       11.07      1.98 o 
   7   5  11       89.16      100.46      6.06 o 
  -7   6  11       17.12       20.20      2.80 o 
  -6   6  11       11.30       13.54      2.86 o 
  -5   6  11       27.27       33.06      4.59 o 
  -4   6  11       42.89       43.76      5.30 o 
  -3   6  11       20.21       23.01      3.71 o 
  -2   6  11       43.70       42.35      5.11 o 
  -1   6  11       71.32       59.55      6.05 o 
   0   6  11      152.90      144.26      9.13 o 
   1   6  11       71.84       67.73      4.15 o 
   2   6  11       43.22       41.52      3.25 o 
   3   6  11       20.40       21.58      3.64 o 
   4   6  11       42.33       51.09      5.51 o 
   5   6  11       27.63       28.01      4.07 o 
   6   6  11       11.02       13.63      1.83 o 
   7   6  11       17.11       16.06      1.59 o 
  -6   7  11       18.84       20.80      2.75 o 
  -5   7  11       20.09       19.64      3.23 o 
  -4   7  11       36.48       35.42      4.39 o 
  -3   7  11       14.74       10.18      3.12 o 
  -2   7  11       70.08       67.55      6.32 o 
  -1   7  11      358.31      341.67     14.13 o 
   0   7  11       40.79       36.52      4.87 o 
   1   7  11      357.87      352.62      9.66 o 
   2   7  11       69.29       59.64      5.06 o 
   3   7  11       15.04       12.37      3.03 o 
   4   7  11       36.68       35.94      4.67 o 
   5   7  11       20.00       24.67      3.50 o 
   6   7  11       19.17       23.18      1.93 o 
  -4   8  11        5.31        7.54      1.94 o 
  -3   8  11       18.74       15.55      2.69 o 
  -2   8  11       21.16       21.34      3.46 o 
  -1   8  11       31.00       34.42      4.61 o 
   0   8  11        1.05       -0.40      1.56 o 
   1   8  11       31.01       38.42      4.55 o 
   2   8  11       21.50       20.45      2.18 o 
   3   8  11       18.60       19.71      3.14 o 
   4   8  11        5.14        5.42      1.81 o 
  -2   9  11        0.76        0.58      1.01 o 
  -1   9  11        1.87        1.45      1.36 o 
   0   9  11        3.02        3.99      1.74 o 
   1   9  11        1.93        3.14      1.53 o 
   2   9  11        0.82       -0.39      0.57 o 
   0   0  12      187.34      197.74     13.43 o 
   1   0  12        7.50        2.77      1.69 o 
   2   0  12        0.49       -2.93      2.93 o 
   3   0  12      264.64      260.23     13.88 o 
   4   0  12        0.57       -1.29      3.71 o 
   5   0  12       23.36       20.50      1.93 o 
   6   0  12       92.04       91.99      7.75 o 
   7   0  12        4.67        3.78      1.37 o 
   8   0  12        6.10       10.53      2.89 o 
  -8   1  12       32.58       32.62      2.21 o 
  -7   1  12        4.80        4.68      2.20 o 
  -6   1  12      138.84      162.12     10.04 o 
  -5   1  12       40.29       47.35      3.72 o 
  -4   1  12      196.93      197.78     15.48 o 
  -3   1  12      126.36      136.89     12.11 o 
  -2   1  12      229.78      242.87     12.54 o 
  -1   1  12       96.79       97.69      5.88 o 
   0   1  12      128.23      163.70     12.29 o 
   1   1  12       97.49      101.81      9.51 o 
   2   1  12      230.61      233.50     12.53 o 
   3   1  12      124.30      100.91      8.70 o 
   4   1  12      196.40      201.42     18.41 o 
   5   1  12       38.96       52.71      3.41 o 
   6   1  12      138.01      147.23      6.78 o 
   7   1  12        4.46        2.99      1.40 o 
   8   1  12       32.28       25.86      7.42 o 
  -8   2  12        6.20        6.80      2.11 o 
  -7   2  12       12.12       10.09      1.93 o 
  -6   2  12      121.24      119.21      8.68 o 
  -5   2  12      198.23      198.72     11.10 o 
  -4   2  12       95.11       90.17     15.11 o 
  -3   2  12       20.19       18.32      7.58 o 
  -2   2  12       79.95       71.97     12.89 o 
  -1   2  12      114.22      113.13     10.60 o 
   0   2  12      293.76      370.71     19.02 o 
   1   2  12      115.52      127.20     10.93 o 
   2   2  12       78.70       75.65      7.49 o 
   3   2  12       19.95       16.54      4.04 o 
   4   2  12       94.33       77.46      9.92 o 
   5   2  12      199.70      196.73      7.14 o 
   6   2  12      120.94      115.07      6.02 o 
   7   2  12       12.24       10.68      2.08 o 
   8   2  12        6.34        6.26      2.02 o 
  -8   3  12        1.67        1.76      1.45 o 
  -7   3  12        6.83        2.65      1.91 o 
  -6   3  12       12.89       11.26      3.05 o 
  -5   3  12      136.28      142.80      9.65 o 
  -4   3  12      326.49      314.15      8.97 o 
  -3   3  12        1.94        7.91      5.42 o 
  -2   3  12      526.30      527.76     35.66 o 
  -1   3  12       82.45       73.54      9.04 o 
   0   3  12       16.13        4.78      7.36 o 
   1   3  12       81.00       80.69      9.23 o 
   2   3  12      524.76      524.56     20.51 o 
   3   3  12        1.95        3.16      2.84 o 
   4   3  12      327.80      334.07      8.90 o 
   5   3  12      136.53      140.68      4.98 o 
   6   3  12       13.02       11.30      2.96 o 
   7   3  12        6.86        2.73      1.43 o 
   8   3  12        1.61        2.75      1.84 o 
  -8   4  12        9.21        7.02      1.70 o 
  -7   4  12        6.50        7.28      2.33 o 
  -6   4  12       16.73       16.64      3.47 o 
  -5   4  12        4.40        6.55      2.56 o 
  -4   4  12      289.41      293.80     13.47 o 
  -3   4  12      160.68      138.92      5.09 o 
  -2   4  12       55.73       50.53     12.29 o 
  -1   4  12       32.24       40.13     10.22 o 
   0   4  12        2.00       -2.54      2.54 o 
   1   4  12       31.67       23.18      5.46 o 
   2   4  12       54.83       61.38      7.46 o 
   3   4  12      159.27      144.73      7.06 o 
   4   4  12      288.37      289.19     11.75 o 
   5   4  12        4.59        3.98      1.06 o 
   6   4  12       17.15       13.49      1.62 o 
   7   4  12        6.62        7.42      1.59 o 
   8   4  12        9.05        5.72      1.62 o 
  -7   5  12       33.20       33.26      3.92 o 
  -6   5  12        6.18        6.00      2.63 o 
  -5   5  12       37.70       30.40      4.56 o 
  -4   5  12       16.01       15.35      3.52 o 
  -3   5  12      325.74      325.68      9.60 o 
  -2   5  12        5.23       11.85      3.11 o 
  -1   5  12       65.53       68.10      6.28 o 
   0   5  12      364.20      329.58     12.25 o 
   1   5  12       65.20       71.71      4.38 o 
   2   5  12        5.32        8.74      1.71 o 
   3   5  12      325.15      330.62     12.63 o 
   4   5  12       16.05       15.24      3.47 o 
   5   5  12       37.62       30.15      4.22 o 
   6   5  12        6.31        9.52      1.67 o 
   7   5  12       33.13       32.56      3.73 o 
  -6   6  12       58.61       61.66      5.37 o 
  -5   6  12       11.68        5.69      2.25 o 
  -4   6  12       29.66       30.86      4.52 o 
  -3   6  12       30.11       33.47      3.14 o 
  -2   6  12       46.14       43.06      5.22 o 
  -1   6  12       99.71      105.38      7.99 o 
   0   6  12      655.93      589.03     18.55 o 
   1   6  12      100.49      108.53      5.23 o 
   2   6  12       47.30       44.17      3.67 o 
   3   6  12       29.92       31.65      4.38 o 
   4   6  12       29.25       29.02      4.19 o 
   5   6  12       11.52        9.96      2.68 o 
   6   6  12       58.43       69.38      3.64 o 
  -5   7  12       12.03       16.84      2.88 o 
  -4   7  12       20.92       16.91      2.92 o 
  -3   7  12        5.43        4.85      1.25 o 
  -2   7  12       72.47       65.15      6.09 o 
  -1   7  12       22.38       22.56      3.86 o 
   0   7  12       86.25       86.89      7.09 o 
   1   7  12       22.26       22.27      2.53 o 
   2   7  12       71.60       68.23      4.21 o 
   3   7  12        5.36        8.07      2.46 o 
   4   7  12       20.91       23.59      3.66 o 
   5   7  12       12.04       17.47      1.98 o 
  -4   8  12        3.25        3.08      1.06 o 
  -3   8  12       30.84       33.20      3.60 o 
  -2   8  12       43.26       47.16      4.75 o 
  -1   8  12        0.03        1.47      1.70 o 
   0   8  12       58.94       48.66      5.02 o 
   1   8  12        0.04        1.93      1.67 o 
   2   8  12       43.10       49.79      3.13 o 
   3   8  12       30.54       33.52      3.72 o 
   4   8  12        3.21        2.95      1.36 o 
  -1   9  12       27.62       30.75      3.24 o 
   0   9  12       26.60       31.62      3.37 o 
   1   9  12       27.80       31.78      3.17 o 
   1   0  13      128.79      121.01     11.77 o 
   2   0  13       42.84       28.97      4.05 o 
   3   0  13      437.95      449.24     23.30 o 
   4   0  13       36.21       29.47      6.23 o 
   5   0  13        8.70       10.00      1.92 o 
   6   0  13       10.38       12.06      3.24 o 
   7   0  13       16.43        6.94      4.29 o 
   8   0  13        4.85        2.95      1.92 o 
  -8   1  13       17.15       16.26      2.74 o 
  -7   1  13       74.53       89.77      7.29 o 
  -6   1  13       37.08       34.09      4.88 o 
  -5   1  13      108.99       95.89      5.34 o 
  -4   1  13       74.19       66.88     18.12 o 
  -3   1  13      152.20      148.89     23.08 o 
  -2   1  13        1.40       -1.59      2.35 o 
  -1   1  13      277.99      295.03     25.11 o 
   0   1  13       40.33       32.59      4.75 o 
   1   1  13      277.31      303.40     17.12 o 
   2   1  13        1.46        1.99      1.83 o 
   3   1  13      152.60      139.24      9.24 o 
   4   1  13       73.29       72.54      7.91 o 
   5   1  13      109.70      101.23      4.35 o 
   6   1  13       37.20       31.16      3.06 o 
   7   1  13       74.01       74.64      6.66 o 
   8   1  13       16.73       19.53      5.09 o 
  -8   2  13       10.51        9.83      2.13 o 
  -7   2  13       25.66       19.88      2.51 o 
  -6   2  13       46.55       40.85      5.14 o 
  -5   2  13        0.09       -0.29      1.64 o 
  -4   2  13      107.52       88.35      3.92 o 
  -3   2  13      221.44      215.11     23.82 o 
  -2   2  13      434.95      408.14     31.37 o 
  -1   2  13       59.25       70.25      8.77 o 
   0   2  13       63.46       79.99      9.37 o 
   1   2  13       59.16       68.87     14.90 o 
   2   2  13      435.30      430.50     18.57 o 
   3   2  13      219.75      226.45     13.84 o 
   4   2  13      107.53       94.77      3.87 o 
   5   2  13        0.09        1.37      1.16 o 
   6   2  13       47.04       48.31      3.15 o 
   7   2  13       25.53       23.92      3.96 o 
   8   2  13       10.52        9.43      1.64 o 
  -8   3  13       48.84       54.19      4.24 o 
  -7   3  13        8.84       11.51      2.71 o 
  -6   3  13        9.90       12.08      3.14 o 
  -5   3  13      172.33      176.72     10.67 o 
  -4   3  13      121.34      110.26      5.77 o 
  -3   3  13      488.05      458.97     34.99 o 
  -2   3  13       72.65       82.17     14.57 o 
  -1   3  13       35.82       28.83      6.75 o 
   0   3  13        0.04        1.07      6.35 o 
   1   3  13       34.54       41.92     10.00 o 
   2   3  13       72.19       77.51      8.22 o 
   3   3  13      487.14      430.11     19.58 o 
   4   3  13      123.14      119.82      4.59 o 
   5   3  13      172.09      181.14      5.83 o 
   6   3  13        9.71       11.50      1.61 o 
   7   3  13        8.72        8.45      2.53 o 
   8   3  13       49.20       71.09      5.01 o 
  -7   4  13        2.92        5.57      2.00 o 
  -6   4  13      107.02       96.41      7.62 o 
  -5   4  13       82.76       72.26      6.95 o 
  -4   4  13      508.50      472.05     17.19 o 
  -3   4  13      289.18      280.42      7.33 o 
  -2   4  13      125.30      119.58      5.56 o 
  -1   4  13       62.69       47.21     11.79 o 
   0   4  13       10.28       10.26      3.75 o 
   1   4  13       63.57       79.88      9.99 o 
   2   4  13      126.81      135.20      6.71 o 
   3   4  13      287.88      270.59     11.29 o 
   4   4  13      508.25      487.43     96.23 o 
   5   4  13       82.92       84.01      3.96 o 
   6   4  13      107.45      107.43      5.09 o 
   7   4  13        2.83        2.75      1.61 o 
  -7   5  13       27.87       25.67      3.21 o 
  -6   5  13       50.30       52.96      5.36 o 
  -5   5  13       40.31       38.33      5.04 o 
  -4   5  13      112.39      103.86      8.02 o 
  -3   5  13      316.72      313.73      9.48 o 
  -2   5  13        6.78        7.59      2.48 o 
  -1   5  13       34.85       31.62      4.44 o 
   0   5  13        2.76       -0.26      0.93 o 
   1   5  13       34.77       34.84      3.15 o 
   2   5  13        6.75        5.05      1.61 o 
   3   5  13      318.06      314.10     13.61 o 
   4   5  13      112.18      102.53      7.79 o 
   5   5  13       40.65       43.70      3.56 o 
   6   5  13       50.03       49.23      3.30 o 
   7   5  13       27.69       25.42      3.12 o 
  -6   6  13        1.24        2.48      1.56 o 
  -5   6  13       47.86       40.46      4.58 o 
  -4   6  13       40.43       40.58      4.84 o 
  -3   6  13       34.84       34.10      4.52 o 
  -2   6  13        6.28        9.38      2.75 o 
  -1   6  13       49.70       49.72      5.59 o 
   0   6  13      122.47      117.95      8.41 o 
   1   6  13       50.18       47.77      3.69 o 
   2   6  13        6.11        8.69      1.77 o 
   3   6  13       35.21       43.42      5.02 o 
   4   6  13       39.78       35.04      4.48 o 
   5   6  13       48.41       48.26      3.46 o 
   6   6  13        1.20        1.44      0.81 o 
  -5   7  13       33.55       40.75      3.89 o 
  -4   7  13        1.85        2.30      1.58 o 
  -3   7  13       20.85       16.91      3.00 o 
  -2   7  13        7.15       10.99      2.83 o 
  -1   7  13       32.63       33.76      4.50 o 
   0   7  13       57.71       41.04      4.96 o 
   1   7  13       32.19       25.80      4.52 o 
   2   7  13        7.10        8.62      1.62 o 
   3   7  13       21.33       21.06      3.44 o 
   4   7  13        1.84       -0.64      1.56 o 
   5   7  13       33.36       42.05      2.81 o 
  -3   8  13       34.36       39.86      3.67 o 
  -2   8  13        1.45        1.38      1.48 o 
  -1   8  13        5.64        6.43      2.14 o 
   0   8  13        3.08        4.51      2.04 o 
   1   8  13        5.57        8.52      2.23 o 
   2   8  13        1.56        2.54      1.27 o 
   3   8  13       34.28       44.95      3.95 o 
   0   0  14     1581.11     1752.39     61.08 o 
   1   0  14      136.77      133.79      9.96 o 
   2   0  14      348.41      402.71     17.76 o 
   3   0  14       16.48       12.45      4.27 o 
   4   0  14      124.69      110.99      5.68 o 
   5   0  14       18.52       22.90      2.83 o 
   6   0  14       35.16       35.98      3.29 o 
   7   0  14       32.03       31.55      4.45 o 
   8   0  14        9.07       11.95      2.53 o 
  -8   1  14        0.16       -1.45      1.45 o 
  -7   1  14        4.97        5.05      1.46 o 
  -6   1  14       44.47       42.43      5.42 o 
  -5   1  14       21.77       22.85      2.75 o 
  -4   1  14       30.46       30.64      3.37 o 
  -3   1  14       55.42       50.91      7.61 o 
  -2   1  14      198.76      194.51     22.16 o 
  -1   1  14       47.92       32.44      9.43 o 
   0   1  14      117.77      136.57      9.95 o 
   1   1  14       47.30       40.46      5.90 o 
   2   1  14      197.43      204.73     13.00 o 
   3   1  14       55.35       47.95      5.68 o 
   4   1  14       29.94       29.48      2.86 o 
   5   1  14       21.50       15.49      2.83 o 
   6   1  14       44.26       38.43      3.46 o 
   7   1  14        4.82        2.53      2.02 o 
   8   1  14        0.14       -0.69      1.34 o 
  -8   2  14        1.35        3.06      1.35 o 
  -7   2  14       22.61       19.85      3.38 o 
  -6   2  14       19.78       16.54      3.57 o 
  -5   2  14       17.23       16.02      3.64 o 
  -4   2  14      390.02      369.71      9.05 o 
  -3   2  14       85.40       85.74     15.52 o 
  -2   2  14      108.60      100.01     16.61 o 
  -1   2  14      194.63      200.67     22.05 o 
   0   2  14        1.40        0.00      3.38 o 
   1   2  14      195.59      216.14     15.56 o 
   2   2  14      109.00       97.05      9.05 o 
   3   2  14       85.29       93.63      9.27 o 
   4   2  14      390.07      410.10     26.01 o 
   5   2  14       17.28       16.76      2.47 o 
   6   2  14       19.84       21.63      2.63 o 
   7   2  14       22.66       23.59      3.84 o 
   8   2  14        1.39        0.26      0.77 o 
  -7   3  14       15.67       16.33      3.15 o 
  -6   3  14        3.01        3.57      2.13 o 
  -5   3  14      151.41      135.89      6.63 o 
  -4   3  14       17.08       16.21      2.44 o 
  -3   3  14       17.48       17.65      1.94 o 
  -2   3  14      254.62      250.94     25.75 o 
  -1   3  14        6.82        8.45      3.36 o 
   0   3  14       15.47        6.12     11.22 o 
   1   3  14        6.41        5.36     14.27 o 
   2   3  14      252.02      255.41     15.09 o 
   3   3  14       17.23       19.98      2.39 o 
   4   3  14       17.44       18.54      2.34 o 
   5   3  14      151.58      150.38      6.52 o 
   6   3  14        3.07        1.81      1.43 o 
   7   3  14       15.46       19.30      3.34 o 
  -7   4  14        8.18        4.25      1.55 o 
  -6   4  14       17.90       17.71      3.63 o 
  -5   4  14       15.47       14.62      3.43 o 
  -4   4  14       59.78       60.68      6.26 o 
  -3   4  14       74.91       68.99      3.74 o 
  -2   4  14      102.91       93.95      5.34 o 
  -1   4  14       91.16       92.73      5.26 o 
   0   4  14        0.28        1.22      0.98 o 
   1   4  14       90.84       87.73      4.43 o 
   2   4  14      103.22       94.44      6.75 o 
   3   4  14       73.90       76.83      9.49 o 
   4   4  14       59.95       64.07      4.46 o 
   5   4  14       15.30       14.17      2.18 o 
   6   4  14       18.34       21.90      2.53 o 
   7   4  14        8.16        8.08      2.28 o 
  -6   5  14       55.86       60.80      5.42 o 
  -5   5  14       22.62       22.74      3.81 o 
  -4   5  14      100.83       96.77      5.13 o 
  -3   5  14       34.99       40.67      3.50 o 
  -2   5  14       42.64       37.24      4.88 o 
  -1   5  14      106.00      101.90      7.81 o 
   0   5  14      106.63      114.81      8.22 o 
   1   5  14      106.64      111.62      5.35 o 
   2   5  14       43.33       38.97      3.38 o 
   3   5  14       35.36       34.73      4.67 o 
   4   5  14      102.04       96.50      7.46 o 
   5   5  14       22.59       27.63      2.82 o 
   6   5  14       56.13       56.58      3.56 o 
  -6   6  14       26.88       29.63      3.28 o 
  -5   6  14       11.61       10.36      2.42 o 
  -4   6  14        6.90        7.63      2.49 o 
  -3   6  14       16.59       15.36      2.14 o 
  -2   6  14       60.79       63.82      6.15 o 
  -1   6  14       44.76       41.80      5.16 o 
   0   6  14        0.72        1.61      1.62 o 
   1   6  14       44.26       39.32      3.40 o 
   2   6  14       60.78       66.72      4.25 o 
   3   6  14       16.50       20.66      3.60 o 
   4   6  14        6.92        8.27      1.88 o 
   5   6  14       11.62       12.34      1.86 o 
   6   6  14       26.55       32.28      2.29 o 
  -4   7  14        7.13        7.62      1.99 o 
  -3   7  14        6.08        4.27      1.58 o 
  -2   7  14        4.48        2.98      1.93 o 
  -1   7  14       17.10       21.07      3.67 o 
   0   7  14        3.37        5.07      2.00 o 
   1   7  14       16.81       20.02      3.41 o 
   2   7  14        4.47        3.18      1.29 o 
   3   7  14        6.08        6.55      2.05 o 
   4   7  14        7.23        7.38      1.46 o 
  -3   8  14       17.97       22.28      2.63 o 
  -2   8  14       17.28       20.06      2.91 o 
  -1   8  14        9.09        6.58      1.99 o 
   0   8  14        2.60        3.28      1.73 o 
   1   8  14        9.36        4.65      1.59 o 
   2   8  14       17.30       18.17      2.45 o 
   3   8  14       17.94       16.94      2.49 o 
   1   0  15      202.32      185.96     12.13 o 
   2   0  15       23.59       23.34      4.57 o 
   3   0  15       41.82       37.25      5.74 o 
   4   0  15      121.63      102.92      5.61 o 
   5   0  15      176.91      202.09      7.89 o 
   6   0  15       16.73       19.57      2.48 o 
   7   0  15       75.29       81.26      6.60 o 
   8   0  15       20.74       24.15      4.88 o 
  -8   1  15       18.81       22.90      2.66 o 
  -7   1  15        9.29        5.57      1.47 o 
  -6   1  15        3.57        3.15      2.43 o 
  -5   1  15       42.21       44.58      4.58 o 
  -4   1  15        0.49        1.86      1.02 o 
  -3   1  15      146.50      138.42      6.00 o 
  -2   1  15       79.74       71.75     13.85 o 
  -1   1  15      248.41      263.58     25.26 o 
   0   1  15      271.32      287.31     14.87 o 
   1   1  15      246.74      258.90     15.43 o 
   2   1  15       79.03       83.56      7.39 o 
   3   1  15      146.83      144.72      6.70 o 
   4   1  15        0.44       -0.51      0.93 o 
   5   1  15       42.54       52.31      4.13 o 
   6   1  15        3.48        2.17      1.14 o 
   7   1  15        9.08        8.28      2.56 o 
   8   1  15       18.78       24.11      3.02 o 
  -7   2  15        8.78        8.82      2.37 o 
  -6   2  15       75.55       72.56      6.69 o 
  -5   2  15       96.96       85.33      7.50 o 
  -4   2  15       50.31       47.02      3.88 o 
  -3   2  15       36.26       37.50      2.37 o 
  -2   2  15      129.32      155.66     20.27 o 
  -1   2  15      142.07      150.81     19.74 o 
   0   2  15        5.42       -1.01      2.86 o 
   1   2  15      140.86      147.52     13.85 o 
   2   2  15      130.04      140.74     11.24 o 
   3   2  15       35.99       33.91      4.13 o 
   4   2  15       50.71       49.75      3.97 o 
   5   2  15       96.36       93.86      5.39 o 
   6   2  15       75.74       80.23      4.81 o 
   7   2  15        8.88       11.83      2.92 o 
  -7   3  15       17.17       20.19      3.17 o 
  -6   3  15        0.76       -0.15      1.59 o 
  -5   3  15      156.88      168.96      7.02 o 
  -4   3  15       23.75       26.36      4.29 o 
  -3   3  15      149.75      148.73      6.65 o 
  -2   3  15       12.88       10.20      1.86 o 
  -1   3  15       24.18       20.27      2.38 o 
   0   3  15      165.67      145.63     13.47 o 
   1   3  15       23.94       30.10      6.08 o 
   2   3  15       12.96        7.31     10.75 o 
   3   3  15      148.89      150.13      6.34 o 
   4   3  15       24.01       35.22      4.85 o 
   5   3  15      156.10      172.78      7.22 o 
   6   3  15        0.79        1.47      1.20 o 
   7   3  15       17.34       20.49      3.28 o 
  -7   4  15        4.18        5.80      1.82 o 
  -6   4  15        2.62        0.80      1.64 o 
  -5   4  15       23.50       25.79      4.13 o 
  -4   4  15       82.10       83.66      4.85 o 
  -3   4  15      344.93      341.36      8.22 o 
  -2   4  15       43.32       38.37      3.52 o 
  -1   4  15      163.97      176.30      7.33 o 
   0   4  15       71.90       76.67      4.78 o 
   1   4  15      164.55      173.06      9.75 o 
   2   4  15       43.97       42.66      3.49 o 
   3   4  15      345.46      357.20     10.36 o 
   4   4  15       81.44       76.46      4.81 o 
   5   4  15       23.21       25.07      3.92 o 
   6   4  15        2.69        4.15      1.23 o 
   7   4  15        3.95        6.27      1.90 o 
  -6   5  15       20.25       18.41      2.98 o 
  -5   5  15        8.82        9.06      2.57 o 
  -4   5  15       24.92       24.58      3.64 o 
  -3   5  15       83.01       75.87     12.79 o 
  -2   5  15       59.32       63.89      6.28 o 
  -1   5  15       47.82       39.29      5.02 o 
   0   5  15       77.33       82.62      7.06 o 
   1   5  15       48.27       41.51      4.96 o 
   2   5  15       59.78       62.77      4.18 o 
   3   5  15       84.41       87.98      7.18 o 
   4   5  15       24.91       29.81      3.04 o 
   5   5  15        8.64        8.20      2.31 o 
   6   5  15       20.04       21.75      2.15 o 
  -5   6  15        3.05        3.78      1.58 o 
  -4   6  15       22.51       20.70      4.19 o 
  -3   6  15        0.29        1.01      1.62 o 
  -2   6  15       31.43       35.34      4.61 o 
  -1   6  15       10.36        9.17      2.56 o 
   0   6  15      141.86      139.16      8.97 o 
   1   6  15       10.22        9.17      2.51 o 
   2   6  15       31.84       36.74      3.11 o 
   3   6  15        0.29        0.46      1.36 o 
   4   6  15       22.68       25.45      2.64 o 
   5   6  15        3.06        1.99      1.33 o 
  -3   7  15       17.07       19.51      2.94 o 
  -2   7  15        9.23        6.17      2.10 o 
  -1   7  15        2.47        5.13      2.22 o 
   0   7  15       46.96       61.00      5.66 o 
   1   7  15        2.50        5.25      2.10 o 
   2   7  15        9.00        8.08      2.19 o 
   3   7  15       16.76       19.18      3.11 o 
   4   7  15        3.04        4.29      1.62 o 
  -2   8  15       34.45       37.90      3.49 o 
  -1   8  15       68.07       79.22      5.31 o 
   0   8  15       11.98       16.94      2.72 o 
   1   8  15       67.25       85.03      3.55 o 
   2   8  15       34.09       39.09      3.44 o 
   0   0  16        5.00        1.65      3.81 o 
   1   0  16       31.78       32.63      9.93 o 
   2   0  16       74.92       71.72      4.53 o 
   3   0  16        7.77        6.72      1.26 o 
   4   0  16      343.45      330.35     10.11 o 
   5   0  16        1.06        1.47      1.18 o 
   6   0  16        4.74        3.72      2.41 o 
   7   0  16       16.95       21.21      3.47 o 
  -7   1  16       16.66       16.97      2.16 o 
  -6   1  16       26.11       19.16      3.63 o 
  -5   1  16       47.15       39.87      3.58 o 
  -4   1  16       34.37       32.27      2.78 o 
  -3   1  16       56.60       58.93      3.00 o 
  -2   1  16      200.34      185.69      7.24 o 
  -1   1  16       14.70       21.79      8.82 o 
   0   1  16       78.11       66.19      8.97 o 
   1   1  16       14.69        5.97      2.73 o 
   2   1  16      199.70      190.56      6.14 o 
   3   1  16       56.49       61.91      3.51 o 
   4   1  16       33.85       35.16      3.37 o 
   5   1  16       47.12       50.50      5.69 o 
   6   1  16       26.42       19.47      2.54 o 
   7   1  16       16.68       15.24      2.94 o 
  -7   2  16        0.26        2.22      1.53 o 
  -6   2  16       61.68       62.31      4.34 o 
  -5   2  16      143.15      141.69      6.42 o 
  -4   2  16      432.07      427.52      9.12 o 
  -3   2  16       18.05       19.36      2.27 o 
  -2   2  16      160.40      149.09      4.63 o 
  -1   2  16      167.65      174.27      6.69 o 
   0   2  16        0.45       -1.21      2.50 o 
   1   2  16      167.58      170.30      7.49 o 
   2   2  16      158.95      156.81      8.70 o 
   3   2  16       18.13       18.73      2.51 o 
   4   2  16      433.25      427.55     12.69 o 
   5   2  16      143.29      143.49      6.60 o 
   6   2  16       61.69       61.48      4.08 o 
   7   2  16        0.27        1.10      1.53 o 
  -7   3  16       13.13       12.47      2.39 o 
  -6   3  16       15.92       16.53      3.11 o 
  -5   3  16       47.59       50.86      5.66 o 
  -4   3  16      128.23      126.30      5.97 o 
  -3   3  16      130.74      125.30      6.21 o 
  -2   3  16       11.40        9.11      3.14 o 
  -1   3  16       23.14       26.14      5.93 o 
   0   3  16       10.34        9.27      1.92 o 
   1   3  16       23.61       21.07      3.23 o 
   2   3  16       11.05        6.04      2.95 o 
   3   3  16      130.63      129.49      9.03 o 
   4   3  16      127.70      131.39      6.37 o 
   5   3  16       46.63       52.58      3.97 o 
   6   3  16       15.51       18.71      2.29 o 
   7   3  16       12.86       14.23      2.56 o 
  -6   4  16        1.72        8.10      2.51 o 
  -5   4  16       13.50       11.46      2.77 o 
  -4   4  16       69.25       80.33      4.68 o 
  -3   4  16       37.18       39.91      3.76 o 
  -2   4  16      270.57      263.51      9.04 o 
  -1   4  16      130.92      120.55      6.16 o 
   0   4  16      138.56      123.47      6.10 o 
   1   4  16      130.79      128.39      5.78 o 
   2   4  16      269.97      262.03      8.55 o 
   3   4  16       37.42       38.79      5.05 o 
   4   4  16       69.05       79.03      6.93 o 
   5   4  16       13.55       10.75      1.89 o 
   6   4  16        1.86        3.65      1.24 o 
  -6   5  16       22.46       25.24      3.06 o 
  -5   5  16       12.90        8.89      2.37 o 
  -4   5  16        9.64        6.83      1.87 o 
  -3   5  16       15.63       11.77      2.98 o 
  -2   5  16       26.18       27.35      4.19 o 
  -1   5  16       80.54       72.93      6.66 o 
   0   5  16       58.98       50.42      5.54 o 
   1   5  16       81.33       70.61      6.59 o 
   2   5  16       26.21       30.80      2.98 o 
   3   5  16       16.33       13.27      3.11 o 
   4   5  16        9.81       11.60      2.97 o 
   5   5  16       13.03       12.14      1.82 o 
   6   5  16       22.44       27.55      2.16 o 
  -5   6  16       17.07       18.55      2.49 o 
  -4   6  16       15.61       17.03      1.82 o 
  -3   6  16        1.17        0.23      1.18 o 
  -2   6  16       45.52       43.32      4.79 o 
  -1   6  16       51.63       51.61      5.40 o 
   0   6  16        2.70        2.57      1.79 o 
   1   6  16       51.92       59.17      3.94 o 
   2   6  16       46.24       52.62      3.61 o 
   3   6  16        1.11        0.95      1.38 o 
   4   6  16       15.37       19.09      3.12 o 
   5   6  16       17.13       20.93      2.37 o 
  -3   7  16       20.33       25.99      3.06 o 
  -2   7  16       11.16       13.39      2.89 o 
  -1   7  16        7.12       11.80      2.71 o 
   0   7  16       30.67       38.45      4.32 o 
   1   7  16        7.02        8.96      1.56 o 
   2   7  16       11.26       14.45      2.34 o 
   3   7  16       20.81       25.56      3.15 o 
   1   0  17       92.00       89.00      4.08 o 
   2   0  17      107.60      109.31      5.72 o 
   3   0  17      152.32      157.79      8.83 o 
   4   0  17        4.02        4.82      1.03 o 
   5   0  17       12.98        6.72      2.63 o 
   6   0  17       25.61       34.43      3.07 o 
   7   0  17       20.04       26.89      3.52 o 
  -7   1  17        7.87        9.14      2.14 o 
  -6   1  17       14.07       14.98      3.24 o 
  -5   1  17        5.27        5.62      1.62 o 
  -4   1  17       76.92       75.79      3.40 o 
  -3   1  17      147.78      151.07      4.79 o 
  -2   1  17       10.48        6.36      1.69 o 
  -1   1  17       51.25       50.99      3.15 o 
   0   1  17      138.20      123.28      5.59 o 
   1   1  17       51.16       53.66      3.22 o 
   2   1  17       10.40        8.69      1.84 o 
   3   1  17      147.97      151.28      5.49 o 
   4   1  17       76.35       69.85      4.71 o 
   5   1  17        5.18        3.22      1.35 o 
   6   1  17       14.00       12.50      1.94 o 
   7   1  17        7.79        9.83      2.37 o 
  -7   2  17        0.86       -1.44      1.48 o 
  -6   2  17       45.06       42.15      4.81 o 
  -5   2  17       44.15       35.50      5.54 o 
  -4   2  17        0.71       -1.21      1.21 o 
  -3   2  17       24.08       21.81      2.22 o 
  -2   2  17       22.49       21.55      2.19 o 
  -1   2  17       65.26       62.98      4.42 o 
   0   2  17       73.14       75.66      5.17 o 
   1   2  17       65.00       65.47      4.09 o 
   2   2  17       22.81       24.86      6.95 o 
   3   2  17       24.37       22.52      2.68 o 
   4   2  17        0.74        0.18      1.08 o 
   5   2  17       44.16       44.49      3.64 o 
   6   2  17       45.44       47.90      3.45 o 
   7   2  17        0.90       -0.31      1.61 o 
  -6   3  17        1.11        0.84      1.59 o 
  -5   3  17        7.25        7.56      2.57 o 
  -4   3  17       44.74       41.22      2.93 o 
  -3   3  17       24.84       27.12      3.04 o 
  -2   3  17       31.88       35.65      3.44 o 
  -1   3  17       31.54       29.32      3.14 o 
   0   3  17        8.28       11.17      2.01 o 
   1   3  17       31.84       27.21      2.86 o 
   2   3  17       32.26       34.36      4.67 o 
   3   3  17       24.79       22.11      2.66 o 
   4   3  17       44.95       37.52      3.38 o 
   5   3  17        7.47       11.36      1.96 o 
   6   3  17        1.15        1.10      0.94 o 
  -6   4  17        3.08        1.74      1.45 o 
  -5   4  17        9.79       10.24      2.68 o 
  -4   4  17        6.23        2.37      1.70 o 
  -3   4  17       52.47       53.03      3.35 o 
  -2   4  17       20.49       21.70      2.73 o 
  -1   4  17       52.13       46.26      3.89 o 
   0   4  17      416.03      405.34     11.02 o 
   1   4  17       51.62       54.33      3.98 o 
   2   4  17       20.19       21.30      2.53 o 
   3   4  17       52.78       58.09      5.82 o 
   4   4  17        6.50        3.11      1.22 o 
   5   4  17        9.93       10.54      1.86 o 
   6   4  17        3.10        2.56      0.96 o 
  -5   5  17       26.46       29.69      3.47 o 
  -4   5  17       11.85       11.63      1.67 o 
  -3   5  17       12.38        8.57      2.40 o 
  -2   5  17       25.20       31.16      4.33 o 
  -1   5  17        2.05        0.26      1.55 o 
   0   5  17        2.11        2.53      1.53 o 
   1   5  17        1.99        1.60      0.96 o 
   2   5  17       25.63       33.42      3.00 o 
   3   5  17       12.21       10.65      2.72 o 
   4   5  17       11.97       11.69      3.00 o 
   5   5  17       26.54       30.23      2.50 o 
  -4   6  17        8.14       10.79      1.88 o 
  -3   6  17        4.88        2.23      1.33 o 
  -2   6  17       15.57       17.83      3.20 o 
  -1   6  17        0.87        1.22      1.76 o 
   0   6  17       84.66       82.39      6.54 o 
   1   6  17        0.84        2.09      0.91 o 
   2   6  17       15.73       17.54      3.11 o 
   3   6  17        4.81        2.71      1.50 o 
   4   6  17        8.51       12.40      1.59 o 
  -2   7  17       39.88       47.10      4.15 o 
  -1   7  17       23.12       28.97      3.55 o 
   0   7  17        2.99        0.64      1.25 o 
   1   7  17       23.11       29.00      3.34 o 
   2   7  17       40.08       54.55      4.29 o 
   0   0  18      125.39      132.78      8.87 o 
   1   0  18        5.88        4.22      1.17 o 
   2   0  18        0.01       -0.15      1.10 o 
   3   0  18        1.59        0.74      1.40 o 
   4   0  18       45.97       39.01      2.44 o 
   5   0  18       18.16       21.08      2.01 o 
   6   0  18        5.10        3.41      1.94 o 
   7   0  18        0.00        0.30      0.87 o 
  -6   1  18       33.11       33.29      4.10 o 
  -5   1  18        4.42        2.67      1.04 o 
  -4   1  18       14.71       15.03      1.59 o 
  -3   1  18       48.99       44.27      2.65 o 
  -2   1  18       62.25       59.93      3.57 o 
  -1   1  18       12.76       10.98      1.57 o 
   0   1  18       47.30       44.27      3.66 o 
   1   1  18       12.46        9.85      1.69 o 
   2   1  18       62.47       60.05      4.32 o 
   3   1  18       49.46       44.95      3.73 o 
   4   1  18       14.62       11.79      2.04 o 
   5   1  18        4.52        5.95      1.64 o 
   6   1  18       33.38       34.27      2.90 o 
  -6   2  18        3.11        4.64      1.99 o 
  -5   2  18       52.25       46.63      4.79 o 
  -4   2  18        1.15        1.24      0.85 o 
  -3   2  18       35.94       40.68      2.91 o 
  -2   2  18       67.98       61.94      4.48 o 
  -1   2  18      110.08      119.10      6.09 o 
   0   2  18       12.82        9.90      1.95 o 
   1   2  18      111.25      115.30      4.54 o 
   2   2  18       67.69       62.53      6.29 o 
   3   2  18       35.52       40.22      3.48 o 
   4   2  18        1.13        0.60      1.31 o 
   5   2  18       51.68       48.34      3.69 o 
   6   2  18        3.11        3.70      1.17 o 
  -6   3  18        7.32        7.50      1.96 o 
  -5   3  18       28.81       27.89      3.96 o 
  -4   3  18       71.27       78.13      4.75 o 
  -3   3  18       52.07       54.34      4.06 o 
  -2   3  18       11.99        9.45      1.95 o 
  -1   3  18       47.81       61.57      4.48 o 
   0   3  18        3.32        5.57      1.63 o 
   1   3  18       47.51       60.37      4.14 o 
   2   3  18       12.01       10.80      1.87 o 
   3   3  18       52.25       55.92      5.92 o 
   4   3  18       71.86       84.39      4.85 o 
   5   3  18       28.36       32.11      2.89 o 
   6   3  18        7.14        7.46      1.35 o 
  -5   4  18        4.58        1.84      1.44 o 
  -4   4  18       21.91       17.95      2.92 o 
  -3   4  18       14.98       14.03      3.00 o 
  -2   4  18       52.63       61.40      4.38 o 
  -1   4  18       12.49       11.35      2.08 o 
   0   4  18      111.22      102.10     13.76 o 
   1   4  18       12.68       14.46      2.17 o 
   2   4  18       53.24       60.75      4.04 o 
   3   4  18       15.21       15.78      3.28 o 
   4   4  18       22.00       18.50      2.27 o 
   5   4  18        4.87        6.45      1.37 o 
  -5   5  18        3.26        3.32      1.27 o 
  -4   5  18       19.15       18.15      3.01 o 
  -3   5  18        0.60        1.18      1.19 o 
  -2   5  18       11.53       12.40      3.00 o 
  -1   5  18        4.36        6.83      2.17 o 
   0   5  18       18.32       12.64      2.94 o 
   1   5  18        4.13        3.54      1.23 o 
   2   5  18       11.55       12.99      1.88 o 
   3   5  18        0.66       -0.03      1.36 o 
   4   5  18       18.73       20.14      2.14 o 
   5   5  18        3.10        6.17      1.16 o 
  -3   6  18        8.56       10.62      2.04 o 
  -2   6  18       12.68       14.36      2.69 o 
  -1   6  18       10.21       12.38      2.69 o 
   0   6  18        5.19        6.05      2.20 o 
   1   6  18       10.23       13.75      1.81 o 
   2   6  18       13.12       12.38      2.45 o 
   3   6  18        8.11       14.05      2.51 o 
  -1   7  18        9.17       10.68      2.11 o 
   0   7  18       23.88       23.80      2.91 o 
   1   7  18        9.20       11.83      1.99 o 
   1   0  19      143.14      147.76      5.39 o 
   2   0  19       12.71       12.20      2.63 o 
   3   0  19       26.30       30.64      2.52 o 
   4   0  19       74.45       75.95      4.69 o 
   5   0  19        0.43        2.48      1.50 o 
   6   0  19        0.01       -0.21      1.41 o 
  -6   1  19       11.49       12.96      2.51 o 
  -5   1  19       24.12       22.31      2.40 o 
  -4   1  19       26.68       20.84      3.17 o 
  -3   1  19      137.97      144.59      4.64 o 
  -2   1  19      115.05      118.15      4.98 o 
  -1   1  19       73.70       76.48      4.97 o 
   0   1  19       10.20       11.94      1.71 o 
   1   1  19       73.32       74.97      3.32 o 
   2   1  19      114.94      112.41      5.87 o 
   3   1  19      137.92      149.29      9.62 o 
   4   1  19       26.60       22.87      3.02 o 
   5   1  19       23.89       20.19      2.41 o 
   6   1  19       11.34       13.73      2.46 o 
  -6   2  19       21.39       24.09      3.18 o 
  -5   2  19       22.12       29.58      2.67 o 
  -4   2  19       27.69       21.11      4.80 o 
  -3   2  19       46.24       45.74      3.72 o 
  -2   2  19       63.43       58.83      4.38 o 
  -1   2  19       17.58       16.15      2.38 o 
   0   2  19       12.06       11.33      2.10 o 
   1   2  19       17.62       14.98      2.31 o 
   2   2  19       64.47       69.53      6.51 o 
   3   2  19       46.64       39.89      5.04 o 
   4   2  19       28.18       29.60      2.94 o 
   5   2  19       21.98       25.79      2.76 o 
   6   2  19       21.30       26.32      2.21 o 
  -5   3  19       11.28       15.52      2.95 o 
  -4   3  19       46.49       54.16      3.65 o 
  -3   3  19       32.67       36.97      4.41 o 
  -2   3  19       29.22       29.51      3.14 o 
  -1   3  19       72.87       63.08      4.45 o 
   0   3  19      228.16      213.70     15.80 o 
   1   3  19       73.16       74.38      4.55 o 
   2   3  19       29.16       29.08      2.79 o 
   3   3  19       32.68       38.40      4.88 o 
   4   3  19       46.88       46.17      7.12 o 
   5   3  19       11.60       12.03      1.76 o 
  -5   4  19        7.89        7.81      1.79 o 
  -4   4  19        0.74        1.21      0.93 o 
  -3   4  19       41.37       42.92      4.62 o 
  -2   4  19       37.78       36.18      3.33 o 
  -1   4  19       16.96       16.67      2.35 o 
   0   4  19       13.46       16.64      2.63 o 
   1   4  19       16.55       14.72      4.18 o 
   2   4  19       37.61       32.48      2.91 o 
   3   4  19       40.99       41.86      4.76 o 
   4   4  19        0.75        1.45      0.87 o 
   5   4  19        7.88        6.07      2.05 o 
  -4   5  19        2.35        0.54      0.90 o 
  -3   5  19       16.11       16.36      2.74 o 
  -2   5  19        9.15       11.07      2.74 o 
  -1   5  19       20.76       25.09      3.81 o 
   0   5  19       44.23       45.32      4.87 o 
   1   5  19       21.01       23.54      2.36 o 
   2   5  19        8.81        7.58      2.17 o 
   3   5  19       16.24       21.73      3.18 o 
   4   5  19        2.37        3.03      1.41 o 
  -2   6  19        1.06        0.12      1.19 o 
  -1   6  19       39.36       38.25      4.01 o 
   0   6  19        5.99       10.28      2.19 o 
   1   6  19       39.60       41.47      3.92 o 
   2   6  19        1.11        0.92      0.98 o 
   0   0  20       37.74       42.05      5.16 o 
   1   0  20       63.46       64.86      3.59 o 
   2   0  20       82.93       92.92      5.33 o 
   3   0  20      283.09      281.91      8.35 o 
   4   0  20        0.82        0.68      0.80 o 
   5   0  20        1.22        0.74      1.91 o 
   6   0  20        3.22        6.84      1.82 o 
  -5   1  20       30.28       37.04      3.77 o 
  -4   1  20       11.38        9.14      1.38 o 
  -3   1  20       11.45        9.85      1.91 o 
  -2   1  20       22.89       26.06      2.97 o 
  -1   1  20       89.93       97.62      5.51 o 
   0   1  20        0.21        0.29      1.12 o 
   1   1  20       90.04       94.92      4.22 o 
   2   1  20       22.65       23.20      3.89 o 
   3   1  20       11.60       13.30      3.17 o 
   4   1  20       11.42        9.30      1.93 o 
   5   1  20       30.57       34.35      2.80 o 
  -5   2  20        3.31        2.97      1.64 o 
  -4   2  20       22.98       25.96      2.56 o 
  -3   2  20       38.01       31.74      3.10 o 
  -2   2  20        8.09        7.77      1.77 o 
  -1   2  20       50.70       46.28      3.87 o 
   0   2  20       90.56       87.00     12.58 o 
   1   2  20       50.57       53.05      3.84 o 
   2   2  20        8.08        4.07      2.02 o 
   3   2  20       38.09       34.41      4.39 o 
   4   2  20       23.19       26.11      2.66 o 
   5   2  20        3.36        1.80      0.96 o 
  -5   3  20       14.38       15.24      2.48 o 
  -4   3  20       21.39       20.83      2.15 o 
  -3   3  20       16.02       17.18      2.31 o 
  -2   3  20        0.61        2.28      1.37 o 
  -1   3  20       34.64       38.41      3.44 o 
   0   3  20       14.47        9.84      1.79 o 
   1   3  20       35.20       29.20      4.38 o 
   2   3  20        0.59        0.43      1.35 o 
   3   3  20       16.20       15.81      3.12 o 
   4   3  20       21.41       20.69      2.15 o 
   5   3  20       14.27       13.95      1.74 o 
  -4   4  20        0.80        1.55      0.73 o 
  -3   4  20        1.97        1.65      1.33 o 
  -2   4  20        3.27        1.99      1.78 o 
  -1   4  20        0.69        1.09      1.70 o 
   0   4  20        9.92       11.37      2.65 o 
   1   4  20        0.65        1.78      1.38 o 
   2   4  20        3.39        2.39      1.39 o 
   3   4  20        2.06        4.02      1.85 o 
   4   4  20        0.83        1.74      1.42 o 
  -3   5  20        5.10        5.10      1.62 o 
  -2   5  20        4.36        6.03      2.02 o 
  -1   5  20       62.11       62.07      5.36 o 
   0   5  20       11.95       14.54      2.71 o 
   1   5  20       61.88       63.70      5.05 o 
   2   5  20        4.47        6.75      1.81 o 
   3   5  20        5.28        7.04      1.93 o 
  -1   6  20        2.07        2.91      1.39 o 
   0   6  20       20.68       20.37      2.66 o 
   1   6  20        2.10        2.37      1.21 o 
   1   0  21        0.22       -0.78      0.89 o 
   2   0  21        0.83        1.26      0.92 o 
   3   0  21       20.12       21.28      2.58 o 
   4   0  21        1.30        2.24      1.20 o 
   5   0  21        0.01       -0.99      1.03 o 
  -5   1  21       26.12       26.53      2.33 o 
  -4   1  21       11.91       14.48      2.82 o 
  -3   1  21       49.79       55.17      3.89 o 
  -2   1  21       62.62       60.69      4.25 o 
  -1   1  21       47.29       51.75      4.02 o 
   0   1  21        2.80        4.05      1.49 o 
   1   1  21       47.78       37.21      3.11 o 
   2   1  21       63.15       56.96      5.62 o 
   3   1  21       49.69       61.81      4.13 o 
   4   1  21       11.59       13.22      1.47 o 
   5   1  21       26.06       28.51      3.15 o 
  -5   2  21       17.66       16.96      2.48 o 
  -4   2  21        6.30        5.91      1.26 o 
  -3   2  21        3.45        5.36      1.42 o 
  -2   2  21       14.11       12.08      2.20 o 
  -1   2  21       53.27       55.73      4.06 o 
   0   2  21        5.51        6.17      1.59 o 
   1   2  21       53.08       43.94     10.19 o 
   2   2  21       14.04       13.79      2.98 o 
   3   2  21        3.53        4.79      1.99 o 
   4   2  21        6.31        5.22      1.80 o 
   5   2  21       17.72       18.74      1.78 o 
  -4   3  21        4.63        4.28      1.04 o 
  -3   3  21        5.13        5.70      1.39 o 
  -2   3  21       29.93       27.23      2.84 o 
  -1   3  21        1.72        1.79      1.18 o 
   0   3  21       10.57        8.47      1.67 o 
   1   3  21        1.76        5.22      1.97 o 
   2   3  21       29.68       21.96      3.32 o 
   3   3  21        5.23        7.84      2.10 o 
   4   3  21        4.64        4.83      1.14 o 
  -3   4  21       30.47       33.83      3.52 o 
  -2   4  21       20.54       19.77      3.15 o 
  -1   4  21       21.11       24.06      3.54 o 
   0   4  21        6.58        6.06      2.04 o 
   1   4  21       21.14       22.39      3.17 o 
   2   4  21       20.13       21.29      3.03 o 
   3   4  21       30.05       33.09      3.58 o 
  -2   5  21        3.27        5.45      1.65 o 
  -1   5  21        4.71        3.21      1.55 o 
   0   5  21       15.98       22.65      3.03 o 
   1   5  21        4.79        5.74      1.62 o 
   2   5  21        3.26        5.34      1.52 o 
   0   0  22       12.19       15.66      3.23 o 
   1   0  22        0.83        0.14      2.19 o 
   2   0  22        9.50       12.30      3.06 o 
   3   0  22       68.55       73.85      6.02 o 
   4   0  22        5.16        8.33      2.05 o 
  -4   1  22        1.30        1.73      1.29 o 
  -3   1  22       34.40       35.02      4.19 o 
  -2   1  22       12.63       12.22      2.00 o 
  -1   1  22       66.37       71.31      4.45 o 
   0   1  22       12.63       12.76      2.04 o 
   1   1  22       67.11       70.23      5.82 o 
   2   1  22       12.30        8.91      1.62 o 
   3   1  22       35.01       38.02      3.05 o 
   4   1  22        1.24        1.59      1.32 o 
  -4   2  22       13.91       13.02      1.57 o 
  -3   2  22        3.08        2.89      1.15 o 
  -2   2  22        7.13        8.59      2.16 o 
  -1   2  22       11.76       10.27      1.92 o 
   0   2  22       14.43       13.54      3.45 o 
   1   2  22       11.74       10.33      2.49 o 
   2   2  22        7.03        6.60      1.91 o 
   3   2  22        2.97        3.26      1.41 o 
   4   2  22       14.23       15.29      1.69 o 
  -3   3  22        2.56        2.16      1.38 o 
  -2   3  22       21.18       18.42      2.14 o 
  -1   3  22        7.70        8.19      2.39 o 
   0   3  22        0.00       -1.29      1.29 o 
   1   3  22        7.75        9.34      2.20 o 
   2   3  22       21.48       21.15      2.92 o 
   3   3  22        2.49        3.31      1.53 o 
  -2   4  22        1.35        2.57      1.50 o 
  -1   4  22        4.73        4.82      1.82 o 
   0   4  22        0.11       -0.69      1.35 o 
   1   4  22        4.52        2.68      1.39 o 
   2   4  22        1.27       -0.46      0.90 o 
   1   0  23        9.81       12.26      2.63 o 
   2   0  23        3.26        4.79      1.96 o 
   3   0  23        2.66        4.56      1.68 o 
  -3   1  23       14.59       13.84      2.53 o 
  -2   1  23        8.97        8.91      2.34 o 
  -1   1  23       32.12       35.40      2.32 o 
   0   1  23       22.35       19.53      2.19 o 
   1   1  23       31.90       40.12      4.65 o 
   2   1  23        8.86       11.14      2.62 o 
   3   1  23       14.66       17.54      2.77 o 
  -3   2  23        2.68        2.48      1.48 o 
  -2   2  23       26.93       26.46      2.44 o 
  -1   2  23        9.62       11.77      1.41 o 
   0   2  23        3.08        2.90      1.01 o 
   1   2  23        9.55        9.75      2.08 o 
   2   2  23       27.32       27.75      2.35 o 
   3   2  23        2.59        3.89      1.67 o 
  -2   3  23        6.12        3.55      1.59 o 
  -1   3  23        9.29        9.17      2.19 o 
   0   3  23        0.56        0.15      1.27 o 
   1   3  23        9.26       10.30      2.10 o 
   2   3  23        6.15        8.94      1.81 o 
   0   0  24        1.78        1.85      1.24 o 
   1   0  24        0.04        0.47      1.12 o 
   2   0  24       14.29       16.87      2.66 o 
  -2   1  24        7.55        7.06      1.94 o 
  -1   1  24       10.21       15.37      2.59 o 
   0   1  24        6.27        6.58      1.27 o 
   1   1  24       10.36       15.40      2.65 o 
   2   1  24        7.39       10.51      2.16 o 
  -1   2  24        9.45       10.22      2.02 o 
   0   2  24        3.42        3.83      1.86 o 
   1   2  24        9.44       15.14      2.43 o 
                                                 
